# Supplementary material for: Diaqua­bis­(1-methyl-1H-imidazole-κN 3)bis­[2-(naphthalen-1-yl)acetato-κO]cobalt(II)
Source: Acta Crystallogr Sect E Struct Rep Online. 2012 Apr 4;68(Pt 5):m533. doi: 10.1107/S1600536812013505 (PMC3344294; doi:10.1107/S1600536812013505)
Supplement: Supplementary file 1 [file e-68-0m533-sup1.cif]

##############################################################################
#                                                                            #
# This CIF contains the data in a paper accepted for publication in          #
# Acta Crystallographica Section E. It conforms to the requirements of       #
# Notes for Authors for Acta Crystallographica Section E, and has been       #
# peer reviewed under the auspices of the IUCr Commission on Journals.       #
#                                                                            #
# Full details of the Crystallographic Information File format               #
# are given in the paper "The Crystallographic Information File (CIF):       #
# a New Standard Archive File for Crystallography" by S. R. Hall, F. H.      #
# Allen and I. D. Brown [Acta Cryst. (1991), A47, 655-685].                  #
#                                                                            #
# The current version of the core CIF dictionary is obtainable from          #
# ftp://ftp.iucr.org/pub/cif_core.dic.                                       #
#                                                                            #
# Software is freely available for graphical display of the structure(s)     #
# in this CIF. For information consult the CIF software page                 #
# http://www.iucr.org/resources/cif/software.                                #
#                                                                            #
# This file may be used for bona fide research purposes within the           #
# scientific community so long as proper attribution is given to the journal # 
# article from which it was obtained.                                        #
#                                                                            #
##############################################################################
data_I
_audit_creation_method     SHELXL-97
_chemical_name_systematic
;
Diaquabis(1-methyl-1<i>H</i>-imidazole-\k<i>N</i>^3^)bis[2-(naphthalen-
1-yl)acetato-\k<i>O</i>]cobalt(II)
;
_chemical_name_common     ?
_chemical_formula_moiety     'C32 H34 Co N4 O6'
_chemical_formula_sum     'C32 H34 Co N4 O6'
_chemical_formula_iupac     '[Co (C12 H9 O2)2 (C4 H6 N2)2 (H2 O)2]'
_chemical_formula_weight     629.56
_chemical_melting_point     ?
_symmetry_cell_setting     monoclinic
_symmetry_space_group_name_H-M     'P 21/c'
_symmetry_space_group_name_Hall     '-P 2ybc'
loop_
    _symmetry_equiv_pos_as_xyz
    'x, y, z'
    '-x, y+1/2, -z+1/2'
    '-x, -y, -z'
    'x, -y-1/2, z-1/2'
_cell_length_a     7.3384(7)
_cell_length_b     24.582(2)
_cell_length_c     8.8559(8)
_cell_angle_alpha     90.00
_cell_angle_beta     111.1580(10)
_cell_angle_gamma     90.00
_cell_volume     1489.8(2)
_cell_formula_units_Z     2
_cell_measurement_reflns_used     3356
_cell_measurement_theta_min     2.60
_cell_measurement_theta_max     27.33
_cell_measurement_temperature     298(2)
_exptl_crystal_description     block
_exptl_crystal_colour     red
_exptl_crystal_size_max     0.34
_exptl_crystal_size_mid     0.30
_exptl_crystal_size_min     0.20
_exptl_crystal_density_diffrn     1.403
_exptl_crystal_density_meas     ?
_exptl_crystal_density_method     'not measured'
_exptl_crystal_F_000     658
_exptl_absorpt_coefficient_mu     0.627
_exptl_absorpt_correction_type     multi-scan
_exptl_absorpt_process_details     '(SADABS; Sheldrick, 1996)'
_exptl_absorpt_correction_T_min     0.8150
_exptl_absorpt_correction_T_max     0.8848
_exptl_special_details     ?
_diffrn_ambient_temperature     298(2)
_diffrn_radiation_type     MoK\a
_diffrn_radiation_wavelength     0.71073
_diffrn_radiation_source     'fine-focus sealed tube'
_diffrn_radiation_monochromator     graphite
_diffrn_measurement_device_type     'Bruker APEXII CCD'
_diffrn_measurement_method     '\f and \w scans'
_diffrn_detector_area_resol_mean     ?
_diffrn_reflns_number     13335
_diffrn_reflns_av_R_equivalents     0.0243
_diffrn_reflns_av_sigmaI/netI     0.0221
_diffrn_reflns_theta_min     2.60
_diffrn_reflns_theta_max     27.33
_diffrn_reflns_theta_full     27.33
_diffrn_measured_fraction_theta_max     0.995
_diffrn_measured_fraction_theta_full     0.995
_diffrn_reflns_limit_h_min     -9
_diffrn_reflns_limit_h_max     9
_diffrn_reflns_limit_k_min     -31
_diffrn_reflns_limit_k_max     30
_diffrn_reflns_limit_l_min     -11
_diffrn_reflns_limit_l_max     11
_diffrn_standards_number     ?
_diffrn_standards_interval_count     ?
_diffrn_standards_interval_time     ?
_diffrn_standards_decay_%     ?
_refine_special_details
;
 Refinement of F^2^ against ALL reflections.  The weighted R-factor wR and
 goodness of fit S are based on F^2^, conventional R-factors R are based
 on F, with F set to zero for negative F^2^. The threshold expression of
 F^2^ > 2sigma(F^2^) is used only for calculating R-factors(gt) etc. and is
 not relevant to the choice of reflections for refinement.  R-factors based
 on F^2^ are statistically about twice as large as those based on F, and R-
 factors based on ALL data will be even larger.
;
_reflns_number_total     3356
_reflns_number_gt     2865
_reflns_threshold_expression     I>2\s(I)
_refine_ls_structure_factor_coef     Fsqd
_refine_ls_matrix_type     full
_refine_ls_R_factor_all     0.0398
_refine_ls_R_factor_gt     0.0318
_refine_ls_wR_factor_gt     0.0802
_refine_ls_wR_factor_ref     0.0840
_refine_ls_goodness_of_fit_ref     1.050
_refine_ls_restrained_S_all     1.050
_refine_ls_number_reflns     3356
_refine_ls_number_parameters     203
_refine_ls_number_restraints     2
_refine_ls_hydrogen_treatment     mixed
_refine_ls_weighting_scheme     calc
_refine_ls_weighting_details
         'calc w=1/[\s^2^(Fo^2^)+(0.0408P)^2^+0.3567P] where P=(Fo^2^+2Fc^2^)/3'
_atom_sites_solution_hydrogens     geom
_atom_sites_solution_primary     direct
_atom_sites_solution_secondary     difmap
_refine_ls_shift/su_max     0.000
_refine_ls_shift/su_mean     0.000
_refine_diff_density_max     0.252
_refine_diff_density_min     -0.278
_refine_ls_extinction_method     none
_refine_ls_extinction_coef     ?
loop_
    _atom_type_symbol
    _atom_type_description
    _atom_type_scat_dispersion_real
    _atom_type_scat_dispersion_imag
    _atom_type_scat_source
    'C' 'C' 0.0033 0.0016
                         'International Tables Vol C Tables 4.2.6.8 and 6.1.1.4'
    'H' 'H' 0.0000 0.0000
                         'International Tables Vol C Tables 4.2.6.8 and 6.1.1.4'
    'N' 'N' 0.0061 0.0033
                         'International Tables Vol C Tables 4.2.6.8 and 6.1.1.4'
    'O' 'O' 0.0106 0.0060
                         'International Tables Vol C Tables 4.2.6.8 and 6.1.1.4'
    'Co' 'Co' 0.3494 0.9721
                         'International Tables Vol C Tables 4.2.6.8 and 6.1.1.4'
_computing_data_collection     'APEX2 (Bruker, 2007)'
_computing_cell_refinement     'SAINT (Bruker, 2007)'
_computing_data_reduction     'SAINT (Bruker, 2007)'
_computing_structure_solution     'SHELXS97 (Sheldrick, 2008)'
_computing_structure_refinement     'SHELXL97 (Sheldrick, 2008)'
_computing_molecular_graphics     'DIAMOND (Brandenburg, 1999)'
_computing_publication_material     'SHELXTL (Sheldrick, 2008)'
loop_
    _atom_site_type_symbol
    _atom_site_label
    _atom_site_fract_x
    _atom_site_fract_y
    _atom_site_fract_z
    _atom_site_U_iso_or_equiv
    _atom_site_adp_type
    _atom_site_calc_flag
    _atom_site_refinement_flags
    _atom_site_occupancy
    _atom_site_symmetry_multiplicity
    _atom_site_disorder_assembly
    _atom_site_disorder_group
    Co Co1 0.5000 0.5000 0.0000 0.03250(10) Uani d S 1 2 . .
    N N1 0.3651(2) 0.49725(5) -0.25228(16) 0.0396(3) Uani d . 1 1 . .
    N N2 0.2163(2) 0.46891(6) -0.50250(16) 0.0439(3) Uani d . 1 1 . .
    O O1 0.37360(16) 0.57809(4) 0.00491(14) 0.0417(3) Uani d . 1 1 . .
    O O2 0.14963(16) 0.55623(4) 0.11124(14) 0.0429(3) Uani d . 1 1 . .
    O O3 0.26123(16) 0.46019(5) 0.04077(14) 0.0414(3) Uani d D 1 1 . .
    C C1 0.2365(2) 0.58909(6) 0.05248(17) 0.0344(3) Uani d . 1 1 . .
    C C2 0.1641(3) 0.64816(7) 0.0303(2) 0.0430(4) Uani d . 1 1 . .
    H H2A 0.2760 0.6720 0.0518 0.052 Uiso calc R 1 1 . .
    H H2B 0.0803 0.6533 -0.0819 0.052 Uiso calc R 1 1 . .
    C C3 0.0536(2) 0.66527(6) 0.1363(2) 0.0405(4) Uani d . 1 1 . .
    C C4 -0.1444(3) 0.67227(7) 0.0715(2) 0.0508(4) Uani d . 1 1 . .
    H H4 -0.2105 0.6649 -0.0377 0.061 Uiso calc R 1 1 . .
    C C5 -0.2506(3) 0.69042(8) 0.1662(3) 0.0631(6) Uani d . 1 1 . .
    H H5 -0.3851 0.6951 0.1186 0.076 Uiso calc R 1 1 . .
    C C6 -0.1594(3) 0.70103(8) 0.3253(3) 0.0601(5) Uani d . 1 1 . .
    H H6 -0.2311 0.7136 0.3859 0.072 Uiso calc R 1 1 . .
    C C7 0.0448(3) 0.69323(6) 0.4006(2) 0.0471(4) Uani d . 1 1 . .
    C C8 0.1530(2) 0.67521(6) 0.3049(2) 0.0393(3) Uani d . 1 1 . .
    C C9 0.3577(3) 0.66855(7) 0.3824(2) 0.0494(4) Uani d . 1 1 . .
    H H9 0.4314 0.6567 0.3227 0.059 Uiso calc R 1 1 . .
    C C10 0.4479(3) 0.67927(9) 0.5436(3) 0.0636(5) Uani d . 1 1 . .
    H H10 0.5826 0.6751 0.5918 0.076 Uiso calc R 1 1 . .
    C C11 0.3404(4) 0.69649(8) 0.6373(3) 0.0686(6) Uani d . 1 1 . .
    H H11 0.4038 0.7034 0.7471 0.082 Uiso calc R 1 1 . .
    C C12 0.1447(4) 0.70302(7) 0.5682(3) 0.0611(5) Uani d . 1 1 . .
    H H12 0.0744 0.7141 0.6317 0.073 Uiso calc R 1 1 . .
    C C13 0.3534(3) 0.53921(7) -0.3573(2) 0.0473(4) Uani d . 1 1 . .
    H H13 0.4010 0.5742 -0.3270 0.057 Uiso calc R 1 1 . .
    C C14 0.2625(3) 0.52220(8) -0.5115(2) 0.0510(4) Uani d . 1 1 . .
    H H14 0.2367 0.5428 -0.6051 0.061 Uiso calc R 1 1 . .
    C C15 0.2803(2) 0.45573(7) -0.34511(19) 0.0428(4) Uani d . 1 1 . .
    H H15 0.2666 0.4214 -0.3062 0.051 Uiso calc R 1 1 . .
    C C16 0.1186(3) 0.43256(10) -0.6383(2) 0.0617(5) Uani d . 1 1 . .
    H H16A 0.2063 0.4239 -0.6932 0.093 Uiso calc R 1 1 . .
    H H16B 0.0045 0.4502 -0.7122 0.093 Uiso calc R 1 1 . .
    H H16C 0.0810 0.3997 -0.5986 0.093 Uiso calc R 1 1 . .
    H H3A 0.161(3) 0.4468(11) -0.029(2) 0.093 Uiso d D 1 1 . .
    H H3B 0.222(4) 0.4886(7) 0.074(3) 0.093 Uiso d D 1 1 . .
loop_
    _atom_site_aniso_label
    _atom_site_aniso_U_11
    _atom_site_aniso_U_22
    _atom_site_aniso_U_33
    _atom_site_aniso_U_12
    _atom_site_aniso_U_13
    _atom_site_aniso_U_23
    Co1 0.03202(16) 0.03393(16) 0.03224(16) 0.00035(11) 0.01242(11) -0.00172(11)
    N1 0.0412(7) 0.0412(7) 0.0347(7) 0.0010(6) 0.0119(6) 0.0007(6)
    N2 0.0419(7) 0.0557(9) 0.0331(7) -0.0014(6) 0.0124(6) -0.0032(6)
    O1 0.0423(6) 0.0395(6) 0.0479(6) 0.0053(5) 0.0220(5) 0.0010(5)
    O2 0.0454(6) 0.0376(6) 0.0503(7) 0.0003(5) 0.0230(5) -0.0017(5)
    O3 0.0391(6) 0.0393(6) 0.0479(7) -0.0033(5) 0.0183(5) -0.0046(5)
    C1 0.0346(7) 0.0365(8) 0.0287(7) -0.0001(6) 0.0074(6) -0.0041(6)
    C2 0.0501(9) 0.0376(8) 0.0443(9) 0.0055(7) 0.0205(7) 0.0026(7)
    C3 0.0441(9) 0.0276(7) 0.0532(10) 0.0021(6) 0.0218(8) 0.0009(6)
    C4 0.0440(9) 0.0412(9) 0.0632(12) 0.0005(7) 0.0145(8) -0.0032(8)
    C5 0.0397(10) 0.0559(12) 0.0970(17) 0.0036(8) 0.0287(11) -0.0024(11)
    C6 0.0599(12) 0.0485(11) 0.0881(16) 0.0029(9) 0.0462(12) -0.0084(10)
    C7 0.0602(11) 0.0293(8) 0.0619(11) -0.0016(7) 0.0343(9) -0.0039(7)
    C8 0.0457(9) 0.0255(7) 0.0511(9) -0.0002(6) 0.0226(7) -0.0007(6)
    C9 0.0478(10) 0.0444(9) 0.0567(11) 0.0011(7) 0.0197(8) -0.0005(8)
    C10 0.0605(12) 0.0554(12) 0.0640(13) -0.0008(9) 0.0094(10) 0.0010(10)
    C11 0.0946(17) 0.0521(12) 0.0520(12) -0.0037(11) 0.0180(11) -0.0053(9)
    C12 0.0958(17) 0.0387(10) 0.0614(13) -0.0015(10) 0.0437(12) -0.0070(9)
    C13 0.0540(10) 0.0429(9) 0.0455(10) -0.0023(8) 0.0186(8) 0.0039(7)
    C14 0.0554(11) 0.0575(11) 0.0402(9) 0.0035(9) 0.0173(8) 0.0105(8)
    C15 0.0467(9) 0.0444(9) 0.0364(8) -0.0006(7) 0.0141(7) 0.0014(7)
    C16 0.0622(12) 0.0798(14) 0.0396(10) -0.0100(10) 0.0142(9) -0.0162(9)
_geom_special_details
;
 All esds (except the esd in the dihedral angle between two l.s. planes)
 are estimated using the full covariance matrix.  The cell esds are taken
 into account individually in the estimation of esds in distances, angles
 and torsion angles; correlations between esds in cell parameters are only
 used when they are defined by crystal symmetry.  An approximate (isotropic)
 treatment of cell esds is used for estimating esds involving l.s. planes.
;
loop_
    _geom_bond_atom_site_label_1
    _geom_bond_atom_site_label_2
    _geom_bond_site_symmetry_2
    _geom_bond_distance
    _geom_bond_publ_flag
    Co1 N1 . 2.0928(13) ?
    Co1 O1 . 2.1392(11) ?
    Co1 O3 . 2.1483(11) ?
    N1 C15 . 1.317(2) ?
    N1 C13 . 1.371(2) ?
    N2 C15 . 1.340(2) ?
    N2 C14 . 1.363(2) ?
    N2 C16 . 1.461(2) ?
    O1 C1 . 1.2528(18) ?
    O2 C1 . 1.2525(18) ?
    O3 H3A . 0.84(2) ?
    O3 H3B . 0.85(2) ?
    C1 C2 . 1.534(2) ?
    C2 C3 . 1.505(2) ?
    C2 H2A . 0.9700 ?
    C2 H2B . 0.9700 ?
    C3 C4 . 1.367(2) ?
    C3 C8 . 1.427(2) ?
    C4 C5 . 1.408(3) ?
    C4 H4 . 0.9300 ?
    C5 C6 . 1.349(3) ?
    C5 H5 . 0.9300 ?
    C6 C7 . 1.416(3) ?
    C6 H6 . 0.9300 ?
    C7 C12 . 1.419(3) ?
    C7 C8 . 1.425(2) ?
    C8 C9 . 1.418(2) ?
    C9 C10 . 1.364(3) ?
    C9 H9 . 0.9300 ?
    C10 C11 . 1.401(3) ?
    C10 H10 . 0.9300 ?
    C11 C12 . 1.352(3) ?
    C11 H11 . 0.9300 ?
    C12 H12 . 0.9300 ?
    C13 C14 . 1.352(3) ?
    C13 H13 . 0.9300 ?
    C14 H14 . 0.9300 ?
    C15 H15 . 0.9300 ?
    C16 H16A . 0.9600 ?
    C16 H16B . 0.9600 ?
    C16 H16C . 0.9600 ?
loop_
    _geom_angle_atom_site_label_1
    _geom_angle_atom_site_label_2
    _geom_angle_atom_site_label_3
    _geom_angle_site_symmetry_1
    _geom_angle_site_symmetry_3
    _geom_angle
    _geom_angle_publ_flag
    N1 Co1 N1 . 3_665 180.0000(10)
                                 ?
    N1 Co1 O1 . . 90.52(5) ?
    N1 Co1 O1 3_665 . 89.48(5) ?
    N1 Co1 O1 . 3_665 89.48(5) ?
    N1 Co1 O1 3_665 3_665 90.52(5) ?
    O1 Co1 O1 . 3_665 180.0 ?
    N1 Co1 O3 . 3_665 86.31(5) ?
    N1 Co1 O3 3_665 3_665 93.69(5) ?
    O1 Co1 O3 . 3_665 88.89(4) ?
    O1 Co1 O3 3_665 3_665 91.11(4) ?
    N1 Co1 O3 . . 93.69(5) ?
    N1 Co1 O3 3_665 . 86.31(5) ?
    O1 Co1 O3 . . 91.11(4) ?
    O1 Co1 O3 3_665 . 88.89(4) ?
    O3 Co1 O3 3_665 . 180.00(6) ?
    C15 N1 C13 . . 105.06(14) ?
    C15 N1 Co1 . . 128.77(11) ?
    C13 N1 Co1 . . 126.13(11) ?
    C15 N2 C14 . . 106.99(14) ?
    C15 N2 C16 . . 126.28(16) ?
    C14 N2 C16 . . 126.72(15) ?
    C1 O1 Co1 . . 127.40(10) ?
    Co1 O3 H3A . . 127.2(18) ?
    Co1 O3 H3B . . 94.9(19) ?
    H3A O3 H3B . . 105(3) ?
    O2 C1 O1 . . 126.26(14) ?
    O2 C1 C2 . . 117.33(13) ?
    O1 C1 C2 . . 116.37(14) ?
    C3 C2 C1 . . 115.10(13) ?
    C3 C2 H2A . . 108.5 ?
    C1 C2 H2A . . 108.5 ?
    C3 C2 H2B . . 108.5 ?
    C1 C2 H2B . . 108.5 ?
    H2A C2 H2B . . 107.5 ?
    C4 C3 C8 . . 118.82(16) ?
    C4 C3 C2 . . 120.25(16) ?
    C8 C3 C2 . . 120.92(14) ?
    C3 C4 C5 . . 121.53(19) ?
    C3 C4 H4 . . 119.2 ?
    C5 C4 H4 . . 119.2 ?
    C6 C5 C4 . . 120.71(18) ?
    C6 C5 H5 . . 119.6 ?
    C4 C5 H5 . . 119.6 ?
    C5 C6 C7 . . 120.51(18) ?
    C5 C6 H6 . . 119.7 ?
    C7 C6 H6 . . 119.7 ?
    C6 C7 C12 . . 121.94(18) ?
    C6 C7 C8 . . 118.93(17) ?
    C12 C7 C8 . . 119.13(17) ?
    C9 C8 C7 . . 117.92(16) ?
    C9 C8 C3 . . 122.62(15) ?
    C7 C8 C3 . . 119.46(15) ?
    C10 C9 C8 . . 120.91(18) ?
    C10 C9 H9 . . 119.5 ?
    C8 C9 H9 . . 119.5 ?
    C9 C10 C11 . . 120.9(2) ?
    C9 C10 H10 . . 119.6 ?
    C11 C10 H10 . . 119.6 ?
    C12 C11 C10 . . 120.1(2) ?
    C12 C11 H11 . . 119.9 ?
    C10 C11 H11 . . 119.9 ?
    C11 C12 C7 . . 121.06(19) ?
    C11 C12 H12 . . 119.5 ?
    C7 C12 H12 . . 119.5 ?
    C14 C13 N1 . . 109.88(16) ?
    C14 C13 H13 . . 125.1 ?
    N1 C13 H13 . . 125.1 ?
    C13 C14 N2 . . 106.28(15) ?
    C13 C14 H14 . . 126.9 ?
    N2 C14 H14 . . 126.9 ?
    N1 C15 N2 . . 111.79(15) ?
    N1 C15 H15 . . 124.1 ?
    N2 C15 H15 . . 124.1 ?
    N2 C16 H16A . . 109.5 ?
    N2 C16 H16B . . 109.5 ?
    H16A C16 H16B . . 109.5 ?
    N2 C16 H16C . . 109.5 ?
    H16A C16 H16C . . 109.5 ?
    H16B C16 H16C . . 109.5 ?
loop_
    _geom_torsion_atom_site_label_1
    _geom_torsion_atom_site_label_2
    _geom_torsion_atom_site_label_3
    _geom_torsion_atom_site_label_4
    _geom_torsion_site_symmetry_1
    _geom_torsion_site_symmetry_2
    _geom_torsion_site_symmetry_3
    _geom_torsion_site_symmetry_4
    _geom_torsion
    _geom_torsion_publ_flag
    O1 Co1 N1 C15 . . . . -139.37(14) ?
    O1 Co1 N1 C15 3_665 . . . 40.63(14) ?
    O3 Co1 N1 C15 3_665 . . . 131.77(15) ?
    O3 Co1 N1 C15 . . . . -48.23(15) ?
    O1 Co1 N1 C13 . . . . 43.28(14) ?
    O1 Co1 N1 C13 3_665 . . . -136.72(14) ?
    O3 Co1 N1 C13 3_665 . . . -45.58(14) ?
    O3 Co1 N1 C13 . . . . 134.42(14) ?
    N1 Co1 O1 C1 . . . . 107.01(13) ?
    N1 Co1 O1 C1 3_665 . . . -72.99(13) ?
    O3 Co1 O1 C1 3_665 . . . -166.69(12) ?
    O3 Co1 O1 C1 . . . . 13.31(12) ?
    Co1 O1 C1 O2 . . . . 2.2(2) ?
    Co1 O1 C1 C2 . . . . -175.43(10) ?
    O2 C1 C2 C3 . . . . 22.5(2) ?
    O1 C1 C2 C3 . . . . -159.65(14) ?
    C1 C2 C3 C4 . . . . -106.75(18) ?
    C1 C2 C3 C8 . . . . 74.13(19) ?
    C8 C3 C4 C5 . . . . 1.8(3) ?
    C2 C3 C4 C5 . . . . -177.34(16) ?
    C3 C4 C5 C6 . . . . -0.6(3) ?
    C4 C5 C6 C7 . . . . -1.1(3) ?
    C5 C6 C7 C12 . . . . -178.80(19) ?
    C5 C6 C7 C8 . . . . 1.5(3) ?
    C6 C7 C8 C9 . . . . 178.98(16) ?
    C12 C7 C8 C9 . . . . -0.8(2) ?
    C6 C7 C8 C3 . . . . -0.2(2) ?
    C12 C7 C8 C3 . . . . 179.99(15) ?
    C4 C3 C8 C9 . . . . 179.47(16) ?
    C2 C3 C8 C9 . . . . -1.4(2) ?
    C4 C3 C8 C7 . . . . -1.3(2) ?
    C2 C3 C8 C7 . . . . 177.79(14) ?
    C7 C8 C9 C10 . . . . -0.2(3) ?
    C3 C8 C9 C10 . . . . 178.98(17) ?
    C8 C9 C10 C11 . . . . 0.8(3) ?
    C9 C10 C11 C12 . . . . -0.4(3) ?
    C10 C11 C12 C7 . . . . -0.7(3) ?
    C6 C7 C12 C11 . . . . -178.52(19) ?
    C8 C7 C12 C11 . . . . 1.2(3) ?
    C15 N1 C13 C14 . . . . -0.2(2) ?
    Co1 N1 C13 C14 . . . . 177.66(12) ?
    N1 C13 C14 N2 . . . . 0.2(2) ?
    C15 N2 C14 C13 . . . . -0.06(19) ?
    C16 N2 C14 C13 . . . . -179.08(17) ?
    C13 N1 C15 N2 . . . . 0.16(19) ?
    Co1 N1 C15 N2 . . . . -177.62(10) ?
    C14 N2 C15 N1 . . . . -0.07(19) ?
    C16 N2 C15 N1 . . . . 178.96(16) ?
loop_
    _geom_hbond_atom_site_label_D
    _geom_hbond_atom_site_label_H
    _geom_hbond_atom_site_label_A
    _geom_hbond_site_symmetry_A
    _geom_hbond_distance_DH
    _geom_hbond_distance_HA
    _geom_hbond_distance_DA
    _geom_hbond_angle_DHA
    O3 H3A O2 3_565 0.84(2) 2.13(2) 2.8523(18) 144(2)
    O3 H3B O2 . 0.85(2) 1.81(2) 2.6463(16) 168(2)
data_global
_journal_date_recd_electronic     2012-03-03
_journal_date_accepted     2012-03-28
_journal_name_full     'Acta Crystallographica, Section E'
_journal_year     2012
_journal_volume     68
_journal_issue      5
_journal_page_first     m533
_journal_page_last     m533
_journal_paper_category     QM
_journal_paper_doi     10.1107/S1600536812013505
_journal_coeditor_code     HY2522
_publ_contact_author_name     'Yin, Fu-Jun'
_publ_contact_author_address
;
Jiangsu Marine Resources Development Research Institute
Huai hai Institute of Technology
Lianyungang 222005
People's Republic of China
;
_publ_contact_author_email     yfj1999@126.com
_publ_contact_author_fax     '086-0518-85895905'
_publ_contact_author_phone     '086-15961378832'
_publ_section_title
;\
Diaquabis(1-methyl-1<i>H</i>-imidazole-\k<i>N</i>^3^)bis[2-(naphthalen-1-yl)\
acetato-\k<i>O</i>]cobalt(II)
;
loop_
    _publ_author_name
    _publ_author_address
    'Zhao, Hong'
;
Department of Chemical Engineering
Huaihai Institute of Technology
Lianyungang 222005
People's Republic of China
;
    'Yin, Fu-Jun'
;
Jiangsu Marine Resources Development Research Institute
Huaihai Institute of Technology
Lianyungang 222005
People's Republic of China
;
    'Xu, Xing-You'
;
Huaiyin Insititute of Technology
Huaiyin 223003
People's Republic of China
;
    'Han, Li-Jun'
;
Department of Mathematics and Science
Huaihai Institute of Technology
Lianyungang 222005
People's Republic of China
;
