# Supplementary material for: Diaqua­bis­(1-methyl-1H-imidazole-κN 3)bis­[2-(naphthalen-1-yl)acetato-κO]cobalt(II)
Source: Acta Crystallogr Sect E Struct Rep Online. 2012 Apr 4;68(Pt 5):m533. doi: 10.1107/S1600536812013505 (PMC3344294; doi:10.1107/S1600536812013505)
Supplement: Supplementary file 2 [file e-68-0m533-Isup2.hkl]

#
# h,k,l, Fc-squared, Fo-squared, sigma(Fo-squared) and status flag
#
data_I
_shelx_title ' YFJ_10_0m in P2(1)/c'
_shelx_refln_list_code          4
_shelx_F_calc_maximum      162.42
_exptl_crystal_F_000       658.00
_reflns_d_resolution_high  0.7740
 
loop_
 _symmetry_equiv_pos_as_xyz
 'x, y, z'
 '-x, y+1/2, -z+1/2'
 '-x, -y, -z'
 'x, -y-1/2, z-1/2'
 
_cell_length_a     7.3384
_cell_length_b    24.5816
_cell_length_c     8.8559
_cell_angle_alpha  90.000
_cell_angle_beta  111.158
_cell_angle_gamma  90.000
 
_shelx_F_squared_multiplier     1.000
 
loop_
 _refln_index_h
 _refln_index_k
 _refln_index_l
 _refln_F_squared_calc
 _refln_F_squared_meas
 _refln_F_squared_sigma
 _refln_observed_status
   1   0   0      114.48      135.09      3.26 o
   2   0   0     6416.32     6696.94    111.51 o
   3   0   0     2465.03     2391.65    170.99 o
   4   0   0        9.85       10.26      1.58 o
   5   0   0      162.95      132.42      4.33 o
   6   0   0      334.93      333.11     10.04 o
   7   0   0      139.09      143.01     13.70 o
   8   0   0      482.62      482.37     14.46 o
   1   1   0     2617.93     2685.20     36.75 o
   2   1   0      401.38      405.68      5.80 o
   3   1   0     2738.00     2962.92     32.25 o
   4   1   0       56.65       63.24      2.08 o
   5   1   0       53.64       50.00      1.96 o
   6   1   0      111.08      107.76      3.96 o
   7   1   0       70.02       61.59      3.51 o
   8   1   0        0.26        8.54      5.98 o
   1   2   0     8756.02     8875.66    103.86 o
   2   2   0     1101.34     1151.78     32.10 o
   3   2   0      141.66      131.32      2.64 o
   4   2   0     1647.84     1654.65     19.22 o
   5   2   0      438.27      441.57      6.28 o
   6   2   0       59.21       57.94      3.09 o
   7   2   0      309.94      301.71      7.19 o
   8   2   0      313.87      307.27      9.73 o
   1   3   0      187.98      235.97      6.18 o
   2   3   0      445.68      437.94      5.05 o
   3   3   0       91.58      107.01      2.11 o
   4   3   0      255.95      263.02      4.53 o
   5   3   0      297.39      266.57      4.96 o
   6   3   0       83.93       91.78      3.67 o
   7   3   0        3.47        7.35      2.18 o
   8   3   0        0.02        7.69      2.95 o
   0   4   0     8169.55     7643.50    355.25 o
   1   4   0     4820.38     4816.60     56.84 o
   2   4   0        4.77        8.57      0.82 o
   3   4   0      306.16      288.60      4.02 o
   4   4   0     1665.16     1610.05     30.09 o
   5   4   0      572.84      570.58      8.35 o
   6   4   0      167.73      169.63      4.90 o
   7   4   0      195.68      194.56      6.82 o
   8   4   0      144.23      140.77      8.09 o
   1   5   0     1940.26     1967.94     21.23 o
   2   5   0      410.72      419.32      5.47 o
   3   5   0      161.38      151.18      2.99 o
   4   5   0       46.07       47.52      1.96 o
   5   5   0      416.69      392.60      6.41 o
   6   5   0        2.30        4.58      1.48 o
   7   5   0        8.49        9.22      3.24 o
   8   5   0        0.97        1.79      3.41 o
   0   6   0    26381.75    25341.08    358.39 o
   1   6   0     1432.70     1418.48     14.29 o
   2   6   0     1345.47     1274.59     14.48 o
   3   6   0     1164.71     1173.20     13.84 o
   4   6   0      590.48      541.28      6.92 o
   5   6   0      369.98      350.63      5.44 o
   6   6   0      518.89      482.68     10.72 o
   7   6   0      132.09      148.36      7.96 o
   8   6   0       37.03       46.12      5.44 o
   1   7   0      201.96      183.94      4.68 o
   2   7   0       43.37       45.05      2.37 o
   3   7   0     3605.22     3765.94     40.88 o
   4   7   0      112.18      124.61      3.05 o
   5   7   0      297.69      300.26      4.95 o
   6   7   0        6.97        9.06      1.94 o
   7   7   0      189.81      171.81      8.21 o
   8   7   0        0.29        5.46      3.96 o
   0   8   0    19799.89    19958.49    461.60 o
   1   8   0     5200.97     5280.00     79.92 o
   2   8   0     3449.39     3418.84     31.07 o
   3   8   0      189.18      167.72      3.15 o
   4   8   0     1661.54     1732.35     20.23 o
   5   8   0      282.42      258.49      7.32 o
   6   8   0      165.61      167.47      5.07 o
   7   8   0      353.74      355.57     12.27 o
   8   8   0       22.09       30.90      7.44 o
   1   9   0     1166.48     1180.78     22.05 o
   2   9   0      728.72      730.91      7.64 o
   3   9   0        1.83        4.11      0.80 o
   4   9   0        6.53       10.82      1.21 o
   5   9   0      106.51      106.08      5.21 o
   6   9   0       91.62       81.00      7.04 o
   7   9   0        4.83       12.36      3.86 o
   8   9   0        7.86       16.81      4.52 o
   0  10   0     1335.87     1341.31     19.77 o
   1  10   0     2825.93     2878.06     28.52 o
   2  10   0     2198.06     2263.28     21.20 o
   3  10   0      281.55      266.08      3.76 o
   4  10   0      466.07      476.09      7.30 o
   5  10   0      106.90       94.59      3.09 o
   6  10   0      129.49      135.68      5.84 o
   7  10   0      291.82      295.74     13.04 o
   8  10   0      100.77       88.96     10.17 o
   1  11   0     1107.58     1165.53     12.45 o
   2  11   0        0.94        2.87      1.37 o
   3  11   0        1.33        2.00      0.76 o
   4  11   0      170.11      173.58      3.69 o
   5  11   0        8.62        5.56      1.47 o
   6  11   0       92.13       86.90      4.76 o
   7  11   0        1.44        8.61      5.74 o
   8  11   0        0.15        3.40      3.16 o
   0  12   0     1559.84     1519.23     22.53 o
   1  12   0     2401.34     2451.83     24.74 o
   2  12   0     3450.30     3564.84     32.74 o
   3  12   0      378.90      362.95      5.40 o
   4  12   0        2.98        3.76      1.15 o
   5  12   0       59.39       59.31      2.78 o
   6  12   0      247.69      249.94      6.70 o
   7  12   0      280.96      307.76      9.58 o
   8  12   0       86.70       81.07      5.76 o
   1  13   0       60.60       74.19      2.17 o
   2  13   0      323.40      333.20      4.43 o
   3  13   0       11.65        9.71      1.24 o
   4  13   0       80.05       78.83      3.10 o
   5  13   0      212.42      204.28      6.31 o
   6  13   0        2.48        5.23      2.09 o
   7  13   0        5.94        6.07      4.72 o
   8  13   0        0.77       -3.41      3.41 o
   0  14   0       11.43        5.16      1.30 o
   1  14   0      811.71      778.29      9.14 o
   2  14   0     1959.08     2064.00     19.87 o
   3  14   0      577.13      550.93      7.47 o
   4  14   0       24.71       24.69      1.99 o
   5  14   0      116.10      113.55      4.35 o
   6  14   0      356.36      368.19      8.57 o
   7  14   0      142.55      146.53      6.97 o
   1  15   0      395.66      413.11      5.72 o
   2  15   0       54.19       54.13      2.37 o
   3  15   0      386.30      400.57      6.10 o
   4  15   0       18.02       17.38      1.90 o
   5  15   0      100.58       93.64      4.13 o
   6  15   0        0.23        3.18      2.20 o
   7  15   0       72.77       80.09      5.57 o
   0  16   0      731.93      710.77     12.27 o
   1  16   0      616.97      597.87      8.39 o
   2  16   0     1690.31     1702.54     18.49 o
   3  16   0      502.52      530.07      7.46 o
   4  16   0        1.32        0.68      1.37 o
   5  16   0      275.52      293.76      7.25 o
   6  16   0      283.19      304.60      7.97 o
   7  16   0       20.03       18.86      3.86 o
   1  17   0       65.12       69.26      3.40 o
   2  17   0       97.25       94.48      2.79 o
   3  17   0       64.63       64.97      2.84 o
   4  17   0        9.13        5.51      1.65 o
   5  17   0       44.36       43.52      3.30 o
   6  17   0       10.18        5.97      2.42 o
   7  17   0        6.17        0.88      3.28 o
   0  18   0      156.71      141.15      4.58 o
   1  18   0      275.95      268.36      5.88 o
   2  18   0     1208.81     1192.46     13.90 o
   3  18   0      441.52      469.93      8.77 o
   4  18   0        1.35        2.56      1.58 o
   5  18   0      314.96      299.19      7.56 o
   6  18   0      287.57      301.77      8.04 o
   7  18   0       20.28       24.96      4.15 o
   1  19   0       50.20       49.90      4.74 o
   2  19   0        5.88        6.71      1.36 o
   3  19   0      124.49      124.29      3.89 o
   4  19   0        0.00       -1.04      1.53 o
   5  19   0       70.23       69.09      4.00 o
   6  19   0        6.64        6.30      2.64 o
   7  19   0        1.50       -0.56      2.99 o
   0  20   0      646.22      631.84     15.10 o
   1  20   0      118.73      111.52      5.18 o
   2  20   0      145.34      153.89      4.22 o
   3  20   0      209.22      210.44      5.18 o
   4  20   0      190.42      176.79      5.67 o
   5  20   0      148.00      152.48      5.59 o
   6  20   0      122.30      126.74      5.59 o
   1  21   0       35.91       31.20      4.06 o
   2  21   0      228.26      218.33      5.79 o
   3  21   0       81.57       68.64      3.86 o
   4  21   0        2.62        7.18      1.98 o
   5  21   0       13.77       16.54      2.83 o
   6  21   0       12.84       16.75      3.13 o
   0  22   0      485.57      459.74     12.51 o
   1  22   0      711.07      717.00     12.05 o
   2  22   0       59.37       70.01      8.59 o
   3  22   0       90.93       84.87      3.59 o
   4  22   0      244.99      246.36      6.13 o
   5  22   0       90.36       91.28      4.75 o
   6  22   0       23.07       19.59      3.36 o
   1  23   0        6.11        5.50      2.20 o
   2  23   0      247.61      234.34      6.19 o
   3  23   0       52.69       43.72      3.36 o
   4  23   0      113.68      110.82      4.49 o
   5  23   0        0.91        4.08      2.54 o
   6  23   0       31.51       29.17      3.75 o
   0  24   0      974.03      959.38     21.46 o
   1  24   0      376.85      369.20      9.42 o
   2  24   0       48.64       45.73      3.25 o
   3  24   0        2.93        5.64      2.21 o
   4  24   0       25.16       31.40      2.97 o
   5  24   0       50.86       52.39      4.06 o
   1  25   0       26.79       25.78      3.26 o
   2  25   0       24.12       22.24      3.26 o
   3  25   0       13.17       10.14      2.44 o
   4  25   0        8.87        7.20      2.29 o
   5  25   0       10.98       12.57      3.02 o
   0  26   0      322.60      343.85     16.70 o
   1  26   0      357.44      361.91     10.87 o
   2  26   0       60.03       65.75      4.56 o
   3  26   0       23.70       20.90      2.90 o
   4  26   0      136.85      132.19      4.97 o
   5  26   0       20.82       17.12      3.28 o
   1  27   0        2.58        7.13      3.49 o
   2  27   0        1.35       -2.30      2.30 o
   3  27   0       21.27       26.91      4.19 o
   4  27   0        4.58       -0.66      2.83 o
   0  28   0       87.82      101.23     10.17 o
   1  28   0      275.20      292.48     17.09 o
   2  28   0       45.62       59.99      4.86 o
   3  28   0       83.33       83.89     11.35 o
   4  28   0        3.82        3.26      5.44 o
   1  29   0       17.23       21.27      7.83 o
   2  29   0        0.58       -1.57      4.17 o
   3  29   0        7.58       10.74      3.31 o
   0  30   0      224.39      200.89     13.83 o
   1  30   0       20.00       24.03      4.79 o
   2  30   0       72.02       79.45      7.01 o
   1  31   0       20.98       29.93      5.35 o
  -8   1   1      311.02      309.77      9.02 o
  -7   1   1       82.47       88.02      3.81 o
  -6   1   1      192.27      176.40      3.81 o
  -5   1   1      241.51      219.37      3.94 o
  -4   1   1      148.64      138.45      2.75 o
  -3   1   1     1927.09     1831.81     28.86 o
  -2   1   1    11268.52    11802.22    137.98 o
  -1   1   1     2072.42     2152.18     22.84 o
   0   1   1     2833.20     3107.00     52.21 o
   1   1   1      674.70      738.50      9.52 o
   2   1   1      732.21      849.24      9.04 o
   3   1   1     2002.60     2070.43     21.06 o
   4   1   1      795.54      819.51      9.62 o
   5   1   1      447.73      415.07      7.83 o
   6   1   1      344.73      332.00      7.33 o
   7   1   1       93.63       94.75      4.33 o
   8   1   1      109.54      115.68      6.25 o
  -9   2   1        8.75       24.00      7.30 o
  -8   2   1        0.99        2.38      4.17 o
  -7   2   1       21.92       23.34      2.56 o
  -6   2   1       31.83       34.13      2.22 o
  -5   2   1       87.17       84.57      2.42 o
  -4   2   1       80.62       72.73      2.23 o
  -3   2   1      227.80      231.96      7.04 o
  -2   2   1     2818.62     2813.98     27.57 o
  -1   2   1      520.33      555.82      6.39 o
   0   2   1     4485.96     4642.07     54.62 o
   1   2   1     1996.80     2234.12     24.03 o
   2   2   1       21.34       24.74      0.87 o
   3   2   1      107.99      128.09      2.70 o
   4   2   1       20.48       29.75      1.68 o
   5   2   1        3.19        6.15      1.65 o
   6   2   1       82.01       79.36      3.65 o
   7   2   1        0.50        2.94      2.24 o
   8   2   1        0.47        0.60      2.75 o
  -9   3   1       62.85       67.83      9.91 o
  -8   3   1      116.87      132.42     15.52 o
  -7   3   1      238.31      230.47      7.17 o
  -6   3   1       78.70       79.05      2.61 o
  -5   3   1      417.46      406.82      7.18 o
  -4   3   1        7.22       19.69      1.68 o
  -3   3   1     2955.07     3020.88     29.93 o
  -2   3   1    14347.05    14457.52    127.20 o
  -1   3   1     7152.04     7074.30     88.94 o
   0   3   1     2376.93     2560.75     27.21 o
   1   3   1     5220.34     4997.41    134.94 o
   2   3   1     1721.92     1750.33     17.66 o
   3   3   1       32.33       19.62      1.05 o
   4   3   1      978.74      956.59     10.93 o
   5   3   1      747.45      730.48     11.77 o
   6   3   1      811.65      779.97     12.94 o
   7   3   1       41.13       51.26      3.56 o
   8   3   1       53.74       59.40      4.97 o
  -9   4   1        8.54       14.60      5.22 o
  -8   4   1        0.02       -0.37      3.12 o
  -7   4   1       18.37       21.92      2.93 o
  -6   4   1       18.51       13.25      1.53 o
  -5   4   1      150.07      148.48      3.52 o
  -4   4   1      554.60      595.15      8.71 o
  -3   4   1      988.50     1083.82     11.56 o
  -2   4   1      266.97      277.69      3.25 o
  -1   4   1    16643.94    16001.32    211.41 o
   0   4   1     4340.81     4494.67     47.32 o
   1   4   1     1643.49     1748.06     19.04 o
   2   4   1       22.95       25.45      1.15 o
   3   4   1      843.54      932.80     10.33 o
   4   4   1       50.61       52.12      1.85 o
   5   4   1      201.95      205.75      5.33 o
   6   4   1        0.60        2.44      1.86 o
   7   4   1        0.18       -2.16      2.16 o
   8   4   1       13.83        9.86      3.31 o
  -8   5   1       97.42       92.57      6.45 o
  -7   5   1        9.47       10.81      2.64 o
  -6   5   1      259.01      258.21      5.91 o
  -5   5   1      573.11      527.97      7.79 o
  -4   5   1     2025.18     2113.71     21.79 o
  -3   5   1     1582.48     1561.48     17.77 o
  -2   5   1     4880.88     4997.57     48.13 o
  -1   5   1     8199.19     8262.30     86.18 o
   0   5   1     3526.92     3870.48     37.40 o
   1   5   1      985.94     1049.32     10.84 o
   2   5   1     1505.59     1413.19     15.98 o
   3   5   1     1311.58     1375.62     14.59 o
   4   5   1      692.54      664.81      8.19 o
   5   5   1     1454.75     1417.04     17.62 o
   6   5   1      182.78      201.65      5.59 o
   7   5   1      108.86      105.73      5.57 o
   8   5   1       22.33       24.81      3.91 o
  -8   6   1        7.93        4.22      3.49 o
  -7   6   1       15.39       15.10      2.78 o
  -6   6   1        2.08        3.86      1.28 o
  -5   6   1      156.15      159.74      3.34 o
  -4   6   1      422.93      404.59      5.52 o
  -3   6   1      533.62      561.18      6.15 o
  -2   6   1     1028.97     1088.13     11.44 o
  -1   6   1     5063.18     5402.25     56.83 o
   0   6   1      335.37      378.29      4.85 o
   1   6   1      182.61      194.63      6.44 o
   2   6   1        4.09        4.54      0.65 o
   3   6   1      119.87      135.02      3.33 o
   4   6   1       24.52       22.04      1.67 o
   5   6   1       85.11       88.70      3.46 o
   6   6   1        3.80        5.72      1.97 o
   7   6   1       44.08       44.49      4.06 o
   8   6   1        2.34        8.22      4.24 o
  -8   7   1       19.21       15.84      3.46 o
  -7   7   1       23.81       26.79      4.26 o
  -6   7   1      498.52      500.61      9.82 o
  -5   7   1      585.62      554.85      8.28 o
  -4   7   1      496.25      486.63      5.90 o
  -3   7   1     3848.23     3983.04     36.14 o
  -2   7   1     3121.50     3209.64     31.48 o
  -1   7   1      275.98      351.58      4.73 o
   0   7   1     2640.71     2636.41     28.47 o
   1   7   1       42.36       27.27      1.91 o
   2   7   1     3258.35     3314.84     32.77 o
   3   7   1     1127.33     1118.44     13.44 o
   4   7   1      383.60      392.57      6.17 o
   5   7   1      941.30      923.52     12.51 o
   6   7   1      448.96      443.57     10.49 o
   7   7   1       78.93       86.29      5.11 o
   8   7   1        1.64        0.19      3.78 o
  -8   8   1        4.50        1.03      2.60 o
  -7   8   1       59.75       53.57      3.47 o
  -6   8   1        3.01        2.95      1.61 o
  -5   8   1        6.00        5.26      1.21 o
  -4   8   1       63.60       62.33      1.86 o
  -3   8   1      172.20      181.65      3.06 o
  -2   8   1     1561.45     1670.52     17.08 o
  -1   8   1     2198.11     2346.66     25.64 o
   0   8   1      859.33      954.11     11.13 o
   1   8   1      426.22      441.33      5.35 o
   2   8   1     1490.29     1601.96     16.61 o
   3   8   1       43.63       46.48      1.67 o
   4   8   1      133.16      125.06      3.19 o
   5   8   1       20.01       25.45      2.01 o
   6   8   1       22.02       16.14      2.83 o
   7   8   1      123.67      121.10      6.01 o
   8   8   1        0.05       -1.72      3.41 o
  -8   9   1       38.73       46.46      4.57 o
  -7   9   1      386.58      383.41      8.60 o
  -6   9   1       67.31       74.28      3.16 o
  -5   9   1       18.32       18.73      1.57 o
  -4   9   1     1124.89     1070.97     12.23 o
  -3   9   1     1485.25     1528.19     14.82 o
  -2   9   1     1102.26     1071.77     11.54 o
  -1   9   1    13806.48    13932.54    133.20 o
   0   9   1       56.40       43.72      1.49 o
   1   9   1     1599.87     1522.17     15.71 o
   2   9   1     3731.80     3776.02     37.35 o
   3   9   1       43.32       68.92      1.99 o
   4   9   1      623.78      641.10      8.17 o
   5   9   1      798.69      799.94     15.09 o
   6   9   1      241.79      239.56      8.38 o
   7   9   1      170.55      194.80      9.22 o
   8   9   1       49.81       62.77      6.64 o
  -8  10   1        0.09        0.62      2.81 o
  -7  10   1       48.64       50.83      3.61 o
  -6  10   1        0.01       -0.28      1.43 o
  -5  10   1        0.86        1.91      1.33 o
  -4  10   1      348.20      390.02      5.74 o
  -3  10   1       12.40       14.09      1.52 o
  -2  10   1       22.12       34.99      1.35 o
  -1  10   1        2.10        2.55      0.65 o
   0  10   1     1344.02     1395.26     16.00 o
   1  10   1      893.75      953.65      9.64 o
   2  10   1      332.34      358.38      4.92 o
   3  10   1       22.10       24.09      1.80 o
   4  10   1       87.58       89.40      2.57 o
   5  10   1       27.33       26.63      2.68 o
   6  10   1       26.98       28.05      4.28 o
   7  10   1       52.04       57.35      8.35 o
   8  10   1        4.46       -0.26      6.39 o
  -8  11   1      144.00      144.45      6.98 o
  -7  11   1      239.36      237.26      8.40 o
  -6  11   1      110.99      114.60      3.84 o
  -5  11   1      103.32      104.87      3.45 o
  -4  11   1     1229.61     1243.32     15.45 o
  -3  11   1      270.75      287.74      6.14 o
  -2  11   1      540.16      514.66      6.47 o
  -1  11   1     2268.69     2374.79     23.90 o
   0  11   1      842.45      842.37     10.38 o
   1  11   1     1135.14     1105.86     11.07 o
   2  11   1      185.77      146.75      2.85 o
   3  11   1      215.52      218.99      3.84 o
   4  11   1      285.11      284.91      5.33 o
   5  11   1      247.79      248.31      6.08 o
   6  11   1       52.72       60.78      4.29 o
   7  11   1      314.25      299.69     11.80 o
  -8  12   1       60.61       55.16      5.44 o
  -7  12   1        0.63        2.57      2.23 o
  -6  12   1       86.47       86.80      3.50 o
  -5  12   1       35.86       39.76      2.40 o
  -4  12   1       13.29       14.13      1.62 o
  -3  12   1      191.21      197.64      3.58 o
  -2  12   1       66.26       72.76      2.06 o
  -1  12   1     3033.61     3198.32     31.84 o
   0  12   1      126.68      140.10      4.41 o
   1  12   1      780.81      830.16      8.77 o
   2  12   1      114.81      119.53      2.42 o
   3  12   1      180.41      206.34      3.74 o
   4  12   1        3.07        0.63      1.20 o
   5  12   1       28.25       27.03      2.52 o
   6  12   1        6.71       15.15      3.69 o
   7  12   1        2.12        7.42      3.94 o
  -8  13   1       34.27       34.47      4.51 o
  -7  13   1      252.39      270.42     12.13 o
  -6  13   1      272.29      267.57      6.07 o
  -5  13   1       46.52       48.94      2.67 o
  -4  13   1       83.45       79.49      3.76 o
  -3  13   1      821.22      825.77      9.93 o
  -2  13   1     1080.42     1057.89     11.92 o
  -1  13   1       33.12       28.72      1.30 o
   0  13   1     6763.00     6997.59     74.58 o
   1  13   1     2265.60     2259.08     21.36 o
   2  13   1      652.15      619.92      7.18 o
   3  13   1      254.48      245.55      3.93 o
   4  13   1       79.72       74.29      3.25 o
   5  13   1       43.96       48.72      3.07 o
   6  13   1      362.80      357.68     25.05 o
   7  13   1      166.72      188.81      9.50 o
  -8  14   1        4.76        0.51      3.03 o
  -7  14   1       16.28       23.74      3.13 o
  -6  14   1      117.55      119.36      4.89 o
  -5  14   1      136.39      131.71      4.07 o
  -4  14   1      148.74      153.12      4.64 o
  -3  14   1      130.83      116.91      3.36 o
  -2  14   1      122.57      115.48      2.75 o
  -1  14   1      506.22      509.60      6.91 o
   0  14   1       28.46       46.79      4.57 o
   1  14   1       17.18       16.42      1.12 o
   2  14   1        0.56        0.77      0.83 o
   3  14   1      110.26      107.77      2.92 o
   4  14   1        3.58        6.16      1.48 o
   5  14   1      101.43      104.07      5.00 o
   6  14   1      100.78       99.81      8.22 o
   7  14   1       27.73       38.23      4.57 o
  -8  15   1       65.82       76.40      5.81 o
  -7  15   1      169.40      184.85      6.38 o
  -6  15   1       90.08       96.18      6.20 o
  -5  15   1       40.59       41.31      2.66 o
  -4  15   1      213.77      209.83      4.89 o
  -3  15   1      397.13      389.24      7.12 o
  -2  15   1      764.64      705.21      8.83 o
  -1  15   1     5035.19     5041.73     49.68 o
   0  15   1      481.57      487.97      7.11 o
   1  15   1      893.54      870.44      9.44 o
   2  15   1      128.42      116.99      2.64 o
   3  15   1      258.59      242.74      5.57 o
   4  15   1      166.59      172.02      5.04 o
   5  15   1      100.10      104.48      4.41 o
   6  15   1      350.94      354.25     10.29 o
   7  15   1      121.76      123.67      6.62 o
  -7  16   1        0.62       -0.57      2.32 o
  -6  16   1       23.17       31.30      3.28 o
  -5  16   1      210.02      211.39      5.28 o
  -4  16   1      295.04      283.53      5.86 o
  -3  16   1        0.48       -0.08      1.36 o
  -2  16   1      187.19      173.06      3.89 o
  -1  16   1      619.88      626.35      7.87 o
   0  16   1      206.82      214.94      4.22 o
   1  16   1       74.74       74.36      2.10 o
   2  16   1       59.22       64.12      2.37 o
   3  16   1       58.99       61.02      3.24 o
   4  16   1        4.41        4.81      1.31 o
   5  16   1       24.74       21.50      2.69 o
   6  16   1        1.73       10.75      3.10 o
   7  16   1       23.82       15.77      3.91 o
  -7  17   1       12.79        9.86      2.71 o
  -6  17   1      137.60      136.91      5.32 o
  -5  17   1      628.56      626.06     10.28 o
  -4  17   1      105.48      104.17      3.63 o
  -3  17   1      420.62      420.09      7.55 o
  -2  17   1     1134.84     1113.33     16.27 o
  -1  17   1       21.57       30.60      1.87 o
   0  17   1      829.70      862.09     11.34 o
   1  17   1      306.79      303.69      4.51 o
   2  17   1        4.34        1.87      1.12 o
   3  17   1      789.26      780.72     11.24 o
   4  17   1      189.35      189.27      5.50 o
   5  17   1       53.55       52.19      3.53 o
   6  17   1      248.79      264.25      9.03 o
   7  17   1       63.99       65.16      6.99 o
  -7  18   1        3.24        5.80      2.52 o
  -6  18   1        0.81        4.99      2.36 o
  -5  18   1       30.09       33.12      2.71 o
  -4  18   1      195.19      189.68      5.22 o
  -3  18   1        1.22        6.87      3.69 o
  -2  18   1       49.01       48.56      3.35 o
  -1  18   1        1.99        2.33      1.21 o
   0  18   1       42.49       53.22      2.29 o
   1  18   1       14.17       17.70      1.40 o
   2  18   1      130.94      120.68      3.24 o
   3  18   1       24.97       27.71      2.90 o
   4  18   1        7.14        6.86      1.96 o
   5  18   1        5.08        5.09      2.15 o
   6  18   1       14.21       14.41      3.65 o
  -7  19   1       25.75       27.96      3.60 o
  -6  19   1       89.13       95.68      4.84 o
  -5  19   1       65.00       67.01      3.52 o
  -4  19   1      393.07      387.19      7.44 o
  -3  19   1      749.59      729.06     12.87 o
  -2  19   1      555.54      533.64      9.58 o
  -1  19   1      175.77      170.91      4.11 o
   0  19   1      791.51      772.48     11.69 o
   1  19   1       50.52       56.98      2.28 o
   2  19   1      232.36      215.98      7.62 o
   3  19   1      545.93      550.08      8.98 o
   4  19   1      331.67      332.26      8.40 o
   5  19   1      204.62      200.13      6.32 o
   6  19   1       95.83       99.01      6.22 o
  -7  20   1       16.93       20.70      3.46 o
  -6  20   1       43.04       42.31      3.80 o
  -5  20   1        5.26        6.62      2.08 o
  -4  20   1      246.38      235.77      5.71 o
  -3  20   1        2.47        3.45      1.87 o
  -2  20   1        0.00        0.43      1.56 o
  -1  20   1       16.59       17.60      2.22 o
   0  20   1       44.63       55.52      2.91 o
   1  20   1        6.33        5.73      1.47 o
   2  20   1       24.65       28.82      2.06 o
   3  20   1       76.85       84.67      3.42 o
   4  20   1        2.11        4.76      2.05 o
   5  20   1       19.17       16.29      2.94 o
   6  20   1        3.98        5.51      3.16 o
  -6  21   1       13.54       18.46      3.15 o
  -5  21   1       55.83       59.50      3.49 o
  -4  21   1      159.59      158.00      4.80 o
  -3  21   1      698.96      644.18     11.61 o
  -2  21   1       95.65       99.17      4.07 o
  -1  21   1      915.76      908.92     14.24 o
   0  21   1      489.95      483.88     12.83 o
   1  21   1       27.99       29.43      2.47 o
   2  21   1       61.20       56.11      2.87 o
   3  21   1      418.59      419.35      8.16 o
   4  21   1      422.36      430.92      9.29 o
   5  21   1      109.93      118.39      5.24 o
   6  21   1       54.41       51.38      5.01 o
  -6  22   1       53.13       59.22      4.42 o
  -5  22   1      131.16      123.25      4.73 o
  -4  22   1       85.32       80.94      3.76 o
  -3  22   1        0.03        1.93      1.99 o
  -2  22   1      111.50      100.56      4.17 o
  -1  22   1       22.67       29.21      4.07 o
   0  22   1        2.82        6.90      1.68 o
   1  22   1       15.43       16.84      2.22 o
   2  22   1       39.94       38.35      2.58 o
   3  22   1        0.63        0.54      1.71 o
   4  22   1       13.20       15.76      2.76 o
   5  22   1       46.25       54.19      4.11 o
   6  22   1       54.33       55.34      9.78 o
  -6  23   1        3.25        7.72      2.87 o
  -5  23   1       91.54       96.50      4.32 o
  -4  23   1      143.51      143.88      5.41 o
  -3  23   1      217.54      213.14      6.23 o
  -2  23   1      202.14      193.48      5.63 o
  -1  23   1       36.96       47.04      4.44 o
   0  23   1      636.00      632.81     13.09 o
   1  23   1       84.65       85.56      4.67 o
   2  23   1       17.42       20.28      2.25 o
   3  23   1       43.61       43.08      2.93 o
   4  23   1      315.83      316.54      8.12 o
   5  23   1       78.99       71.47      4.47 o
  -6  24   1       12.31       14.23      4.18 o
  -5  24   1       22.49       28.74      2.94 o
  -4  24   1      143.92      147.90      5.70 o
  -3  24   1        4.04        6.11      2.23 o
  -2  24   1       50.80       45.17      3.22 o
  -1  24   1        0.54        0.92      2.25 o
   0  24   1       85.26       90.56      4.79 o
   1  24   1        0.00       -1.40      2.04 o
   2  24   1       24.23       24.36      2.73 o
   3  24   1       39.28       37.03      2.86 o
   4  24   1        2.12        3.25      2.29 o
   5  24   1        6.63        9.62      2.88 o
  -5  25   1        5.96        6.54      2.42 o
  -4  25   1      323.19      328.47      8.41 o
  -3  25   1       50.42       49.29      3.68 o
  -2  25   1      133.78      136.14      5.14 o
  -1  25   1      879.45      854.80     16.76 o
   0  25   1      168.62      186.87      6.71 o
   1  25   1       51.54       58.78      5.34 o
   2  25   1      123.17      120.24      5.60 o
   3  25   1       23.49       32.76      3.54 o
   4  25   1      134.66      137.56      5.57 o
   5  25   1      188.80      177.72      6.68 o
  -5  26   1       30.43       33.16      4.46 o
  -4  26   1        2.52        0.93      2.39 o
  -3  26   1        5.08        4.18      2.33 o
  -2  26   1       10.16        4.08      4.08 o
  -1  26   1        9.53       20.39      3.13 o
   0  26   1       50.63       51.46      4.63 o
   1  26   1        0.34       -1.66      2.87 o
   2  26   1        2.21        6.48      2.60 o
   3  26   1        2.07       -1.43      1.93 o
   4  26   1        1.07       -2.06      2.40 o
  -4  27   1        6.91        7.96      2.82 o
  -3  27   1       91.03       94.05      4.76 o
  -2  27   1       92.72       97.11      8.75 o
  -1  27   1      347.33      344.30      9.57 o
   0  27   1      152.02      163.96      8.30 o
   1  27   1       69.66       73.63      7.57 o
   2  27   1        0.70        0.52      3.14 o
   3  27   1       19.59       16.79      4.23 o
   4  27   1       69.27       64.14      4.36 o
  -4  28   1       40.52       42.81      5.84 o
  -3  28   1        0.15        0.97      2.90 o
  -2  28   1        0.17        3.26      2.79 o
  -1  28   1       28.64       39.08      5.22 o
   0  28   1        6.51        2.48      3.32 o
   1  28   1        2.11        4.90      3.59 o
   2  28   1        7.99       12.48      5.87 o
   3  28   1       13.43       13.51      4.15 o
  -3  29   1       30.67       34.06      4.26 o
  -2  29   1      149.46      166.41      7.18 o
  -1  29   1       63.21       77.36      7.17 o
   0  29   1       15.11       15.61      4.05 o
   1  29   1       38.25       44.09      5.53 o
   2  29   1      105.35      115.21      7.64 o
   3  29   1        2.39        4.17      5.22 o
  -3  30   1        9.03       17.57      4.53 o
  -2  30   1        7.85       13.14      3.56 o
  -1  30   1       10.81       10.25      4.01 o
   0  30   1        0.26        1.28      3.57 o
   1  30   1       29.77       36.75      5.35 o
   2  30   1       29.26       31.95      5.26 o
  -2  31   1       67.72       80.30     11.87 o
  -1  31   1      104.48      113.88      8.02 o
   0  31   1       12.51       13.10      4.96 o
   1  31   1       25.33       28.96      5.17 o
  -7   0   2       98.79      108.62      4.71 o
  -6   0   2       20.69       21.56      3.91 o
  -5   0   2      392.30      336.07     11.80 o
  -4   0   2     2480.47     2387.52    118.77 o
  -3   0   2     6501.00     6454.69     75.72 o
  -2   0   2      162.85      150.36      2.73 o
  -1   0   2      485.30      518.52      7.98 o
   0   0   2    20902.60    20479.65    277.29 o
   1   0   2     7702.59     7662.45    127.56 o
   2   0   2       58.25       44.22      2.58 o
   3   0   2     1379.61     1336.38     20.07 o
   4   0   2     1613.71     1485.34     33.26 o
   5   0   2      183.23      160.09      8.74 o
   6   0   2       46.44       45.77      4.52 o
   7   0   2      155.73      154.67      8.21 o
   8   0   2       60.81       69.60      6.61 o
  -8   1   2        3.87        8.87      4.96 o
  -7   1   2        3.62        5.09      1.54 o
  -6   1   2       46.99       48.94      2.16 o
  -5   1   2       37.72       28.23      1.52 o
  -4   1   2        0.16        1.80      1.52 o
  -3   1   2      286.13      315.56      3.82 o
  -2   1   2       26.70       25.37      0.97 o
  -1   1   2      818.35      850.23      8.78 o
   0   1   2     2795.74     2948.79     28.65 o
   1   1   2      972.50      978.68     12.75 o
   2   1   2       68.40       73.23      1.80 o
   3   1   2       35.16       38.15      1.61 o
   4   1   2       54.23       59.12      4.00 o
   5   1   2        0.43        1.35      1.66 o
   6   1   2        1.55        1.73      1.81 o
   7   1   2        0.13        0.67      2.21 o
   8   1   2        0.02        3.86      2.60 o
  -8   2   2      335.09      326.90     15.65 o
  -7   2   2      353.13      358.13      6.83 o
  -6   2   2       66.88       67.83      3.95 o
  -5   2   2      352.17      333.08      6.55 o
  -4   2   2     4352.08     4430.65     40.26 o
  -3   2   2     4592.95     4643.32     41.73 o
  -2   2   2     1590.64     1631.40     14.06 o
  -1   2   2       44.25       61.41      1.32 o
   0   2   2     6870.27     6834.68     65.54 o
   1   2   2     4761.47     4930.86     52.29 o
   2   2   2       22.01       13.53      0.95 o
   3   2   2      670.81      701.74      8.14 o
   4   2   2     1650.87     1598.92     21.69 o
   5   2   2      212.88      222.32      6.89 o
   6   2   2       28.93       24.83      2.72 o
   7   2   2       60.76       60.78      3.97 o
   8   2   2       54.60       48.09      4.94 o
  -8   3   2        0.83       -1.48      2.29 o
  -7   3   2        7.86        7.50      1.96 o
  -6   3   2       17.48       16.09      1.62 o
  -5   3   2      293.78      294.31      4.40 o
  -4   3   2      846.73      848.19      8.99 o
  -3   3   2     1409.09     1603.81     15.22 o
  -2   3   2     1383.40     1422.36     14.48 o
  -1   3   2      511.74      543.79      6.55 o
   0   3   2     1213.71     1309.40     14.48 o
   1   3   2     1927.75     2073.11     22.70 o
   2   3   2       64.56       68.30      3.39 o
   3   3   2       71.95       78.96      2.18 o
   4   3   2      220.81      218.86      5.21 o
   5   3   2        5.72        5.54      1.83 o
   6   3   2       56.47       53.26      3.40 o
   7   3   2       13.31       12.21      2.63 o
   8   3   2        2.48        5.17      3.25 o
  -9   4   2       22.20       22.63      5.22 o
  -8   4   2       90.03       98.79      5.17 o
  -7   4   2      136.81      132.95      4.07 o
  -6   4   2       18.17       20.09      1.69 o
  -5   4   2     2062.59     2047.22     19.92 o
  -4   4   2     3952.16     3875.31     35.46 o
  -3   4   2     1980.66     2041.02     19.06 o
  -2   4   2      274.34      274.30      3.62 o
  -1   4   2       62.44       79.15      1.67 o
   0   4   2      750.20      762.92      8.07 o
   1   4   2     2474.04     2441.57     24.15 o
   2   4   2      686.63      703.40      8.83 o
   3   4   2     1562.25     1543.62     16.26 o
   4   4   2     1755.04     1726.47     23.22 o
   5   4   2      160.09      148.16      4.66 o
   6   4   2      112.27      106.31      4.32 o
   7   4   2       48.73       47.21      3.68 o
   8   4   2       24.03       28.96      4.33 o
  -9   5   2        4.10        4.67      3.12 o
  -8   5   2        0.78        1.22      2.26 o
  -7   5   2        4.00        1.10      1.46 o
  -6   5   2      216.63      210.42      4.80 o
  -5   5   2      396.69      395.09      5.33 o
  -4   5   2     2253.36     2282.77     21.58 o
  -3   5   2      939.76     1055.66     10.47 o
  -2   5   2      246.04      234.54      3.64 o
  -1   5   2       78.58       90.03      1.83 o
   0   5   2      215.70      236.55      3.11 o
   1   5   2        0.17        1.49      0.48 o
   2   5   2        6.71       11.29      0.80 o
   3   5   2       42.48       53.86      1.72 o
   4   5   2      368.65      367.07      7.13 o
   5   5   2       23.31       22.82      2.41 o
   6   5   2       47.54       48.36      3.36 o
   7   5   2       21.64       18.87      3.42 o
  -9   6   2      119.29      142.34      6.87 o
  -8   6   2        3.10        6.00      2.64 o
  -7   6   2        1.84        2.30      1.63 o
  -6   6   2      285.78      288.14      6.17 o
  -5   6   2      590.32      587.63      7.77 o
  -4   6   2     3500.29     3460.42     31.87 o
  -3   6   2     2765.44     2798.50     25.75 o
  -2   6   2     2002.46     1939.53     21.58 o
  -1   6   2     2295.58     2389.59     25.99 o
   0   6   2     1012.36      984.48     11.33 o
   1   6   2       41.35       68.30      1.74 o
   2   6   2     1045.19     1012.77     12.81 o
   3   6   2     3196.24     3223.58     32.33 o
   4   6   2      924.62      912.30     13.85 o
   5   6   2      789.43      735.41     12.25 o
   6   6   2      163.67      164.20      5.37 o
   7   6   2       37.39       44.77      5.70 o
  -9   7   2       10.47       12.75      3.70 o
  -8   7   2        5.45        3.22      2.28 o
  -7   7   2       21.14       21.14      2.28 o
  -6   7   2      131.22      128.76      3.83 o
  -5   7   2        7.35        8.70      2.08 o
  -4   7   2      699.40      739.01      8.85 o
  -3   7   2      614.87      641.85      6.83 o
  -2   7   2      681.36      725.45     10.24 o
  -1   7   2      789.98      829.09      8.34 o
   0   7   2      174.37      192.24      3.11 o
   1   7   2      626.23      682.68      7.73 o
   2   7   2       17.07       21.45      1.08 o
   3   7   2       19.05       29.23      1.43 o
   4   7   2       60.83       68.06      2.60 o
   5   7   2        4.09        8.76      2.04 o
   6   7   2        3.39        3.88      2.37 o
   7   7   2        5.94        1.88      2.80 o
  -9   8   2       35.81       44.88      6.91 o
  -8   8   2       20.08       27.64      3.15 o
  -7   8   2      125.48      124.52      4.11 o
  -6   8   2      501.41      498.86      8.32 o
  -5   8   2      459.55      462.60     10.54 o
  -4   8   2     2148.06     2131.30     22.15 o
  -3   8   2     1983.23     2091.45     21.40 o
  -2   8   2     1005.77      956.61     13.11 o
  -1   8   2      901.18      926.45      9.04 o
   0   8   2      122.10      108.52      2.27 o
   1   8   2       13.40       29.76      1.18 o
   2   8   2      234.77      199.63      3.63 o
   3   8   2     1640.55     1650.20     17.57 o
   4   8   2      800.98      818.43     11.24 o
   5   8   2      459.03      455.58     10.26 o
   6   8   2       99.68      106.82      5.41 o
   7   8   2       10.32       14.46      3.35 o
  -8   9   2      105.61      110.81      5.48 o
  -7   9   2       90.83       89.96      3.70 o
  -6   9   2      520.84      489.47      8.30 o
  -5   9   2      308.67      283.97      5.57 o
  -4   9   2      349.81      378.19      6.43 o
  -3   9   2       22.21       28.21      2.16 o
  -2   9   2      419.16      413.59      6.85 o
  -1   9   2     3031.98     3140.11     32.70 o
   0   9   2     1090.40     1050.45     19.00 o
   1   9   2      476.07      495.50      6.72 o
   2   9   2      909.67      906.68     10.28 o
   3   9   2       57.52       61.67      2.27 o
   4   9   2        8.89       13.20      2.39 o
   5   9   2       10.89       17.65      2.60 o
   6   9   2        0.20        3.19      2.38 o
   7   9   2        4.56        3.19      2.91 o
  -8  10   2        2.18        6.09      2.43 o
  -7  10   2      185.61      195.75      5.28 o
  -6  10   2      115.95      111.73      3.74 o
  -5  10   2     1274.88     1254.23     16.14 o
  -4  10   2      383.62      355.44      6.08 o
  -3  10   2      324.15      321.24      4.59 o
  -2  10   2     2541.24     2596.59     30.86 o
  -1  10   2     2101.07     2243.83     22.94 o
   0  10   2       91.33       78.96      1.69 o
   1  10   2      327.19      268.02      3.99 o
   2  10   2     2501.42     2497.19     25.50 o
   3  10   2      633.51      632.68      8.80 o
   4  10   2      937.70      967.93     12.93 o
   5  10   2      126.87      129.13      5.41 o
   6  10   2       57.12       54.28      4.30 o
   7  10   2       56.09       66.62      6.35 o
  -8  11   2        3.81        6.35      2.51 o
  -7  11   2       50.36       45.15      2.93 o
  -6  11   2       67.00       70.37      3.25 o
  -5  11   2        0.31        1.05      1.34 o
  -4  11   2       20.95       22.17      1.75 o
  -3  11   2      362.04      356.00      5.90 o
  -2  11   2      653.62      738.26      9.39 o
  -1  11   2      849.65      957.28     14.73 o
   0  11   2      440.40      476.57      5.48 o
   1  11   2     1514.82     1631.64     17.16 o
   2  11   2       20.64       15.18      1.27 o
   3  11   2      236.74      242.13      4.23 o
   4  11   2        8.84        7.47      1.32 o
   5  11   2        6.24       11.28      2.70 o
   6  11   2       18.78       20.55      3.35 o
   7  11   2        9.67        3.88      3.96 o
  -8  12   2       25.50       23.07      3.27 o
  -7  12   2      117.04      119.25      4.32 o
  -6  12   2      715.35      698.41     10.88 o
  -5  12   2      113.09      107.40      3.48 o
  -4  12   2      373.55      371.36      8.31 o
  -3  12   2      612.78      540.78      8.07 o
  -2  12   2     1598.25     1658.29     27.33 o
  -1  12   2     7313.33     7547.86     92.98 o
   0  12   2      749.56      649.39      7.11 o
   1  12   2        3.43        3.16      0.88 o
   2  12   2     1150.95     1086.42     12.36 o
   3  12   2      428.78      449.24      7.14 o
   4  12   2      151.56      151.14     11.23 o
   5  12   2      892.79      897.18     17.34 o
   6  12   2       17.45       21.35      3.41 o
   7  12   2       63.73       62.58      6.64 o
  -8  13   2        1.07       -0.16      2.30 o
  -7  13   2       15.50       13.17      2.67 o
  -6  13   2      146.43      149.40      5.29 o
  -5  13   2      246.90      240.28      5.33 o
  -4  13   2      135.78      131.11      3.73 o
  -3  13   2      252.37      281.76      6.91 o
  -2  13   2     1392.46     1529.73     18.82 o
  -1  13   2       22.32       30.13      1.63 o
   0  13   2       84.31       87.94      2.54 o
   1  13   2       73.03       78.57      2.35 o
   2  13   2      457.73      477.78      6.50 o
   3  13   2        0.25        0.82      1.19 o
   4  13   2      386.69      391.41      7.90 o
   5  13   2      125.60      133.51      5.80 o
   6  13   2       22.81       14.12      4.23 o
   7  13   2       15.39       14.19      7.44 o
  -8  14   2       91.96       99.62      5.30 o
  -7  14   2       42.33       41.17      3.55 o
  -6  14   2      471.13      448.30      8.29 o
  -5  14   2      754.64      753.45     11.26 o
  -4  14   2       25.31       28.99      2.07 o
  -3  14   2      476.04      460.36      7.44 o
  -2  14   2     2574.42     2614.15     33.33 o
  -1  14   2      224.35      198.92      3.39 o
   0  14   2      190.18      165.78      3.36 o
   1  14   2      493.23      474.89      5.90 o
   2  14   2      278.13      256.00      4.40 o
   3  14   2      535.75      534.55      8.23 o
   4  14   2      179.64      185.41      6.48 o
   5  14   2       26.05       30.43      3.42 o
   6  14   2      187.70      186.73     20.22 o
   7  14   2       50.51       48.95      6.27 o
  -8  15   2       13.16       15.49      3.08 o
  -7  15   2        9.49        9.83      2.62 o
  -6  15   2       36.25       36.69      3.84 o
  -5  15   2       91.56      102.36      4.20 o
  -4  15   2      111.03      103.85      3.47 o
  -3  15   2       79.36       89.68      3.52 o
  -2  15   2       11.95       12.69      2.56 o
  -1  15   2      433.13      422.06      6.54 o
   0  15   2        0.14        0.08      0.78 o
   1  15   2      884.51      879.94      9.63 o
   2  15   2        5.58        4.32      1.07 o
   3  15   2        1.63        4.27      1.72 o
   4  15   2       23.59       24.73      2.52 o
   5  15   2       34.31       36.72      3.65 o
   6  15   2        0.02        1.70      3.68 o
   7  15   2        9.53       14.22      4.70 o
  -8  16   2        5.04        4.57      2.90 o
  -7  16   2       12.81       11.36      2.68 o
  -6  16   2      125.51      135.89      5.58 o
  -5  16   2     1093.08     1068.69     15.00 o
  -4  16   2       10.47        7.62      1.63 o
  -3  16   2      205.67      198.53      5.18 o
  -2  16   2     2050.44     2024.32     26.84 o
  -1  16   2     1220.15     1211.33     15.03 o
   0  16   2       29.64       38.31      1.57 o
   1  16   2      186.85      164.16      3.16 o
   2  16   2     2159.69     2179.16     21.38 o
   3  16   2      358.29      371.19      6.76 o
   4  16   2      269.64      282.46      6.76 o
   5  16   2       56.47       70.74      5.99 o
   6  16   2      200.29      206.87     12.00 o
  -7  17   2       48.46       44.94      3.87 o
  -6  17   2       57.87       54.70      3.36 o
  -5  17   2       29.00       31.26      2.67 o
  -4  17   2        6.23       11.32      1.83 o
  -3  17   2        4.66        6.59      1.72 o
  -2  17   2      193.69      210.13      5.40 o
  -1  17   2     1487.25     1480.95     20.48 o
   0  17   2       18.68       18.22      1.56 o
   1  17   2       32.40       25.72      1.51 o
   2  17   2      397.18      387.61      6.10 o
   3  17   2        1.14        2.50      1.51 o
   4  17   2       11.44       12.17      2.85 o
   5  17   2        3.03        9.48      3.01 o
   6  17   2        0.79        1.36      3.00 o
  -7  18   2        2.91        1.06      2.42 o
  -6  18   2      209.39      220.68      5.93 o
  -5  18   2       33.79       29.44      2.94 o
  -4  18   2      567.19      540.13      9.12 o
  -3  18   2      480.32      445.02      8.67 o
  -2  18   2     1540.21     1484.66     20.93 o
  -1  18   2      570.15      568.25      9.81 o
   0  18   2       20.37       25.98      2.45 o
   1  18   2      133.43      124.71      2.91 o
   2  18   2      267.07      262.66      4.88 o
   3  18   2      427.53      449.54      7.84 o
   4  18   2       80.53       81.46      3.58 o
   5  18   2      562.17      581.02     13.50 o
   6  18   2       80.92       97.93      7.71 o
  -7  19   2       75.49       71.11      4.65 o
  -6  19   2       29.37       28.85      3.48 o
  -5  19   2      123.67      116.43      4.27 o
  -4  19   2        1.05        2.21      2.26 o
  -3  19   2        1.09        1.62      1.96 o
  -2  19   2      761.11      729.60     12.10 o
  -1  19   2      411.09      399.22      7.98 o
   0  19   2       11.88       13.24      1.62 o
   1  19   2      143.86      141.92      3.40 o
   2  19   2       61.56       59.41      2.48 o
   3  19   2       58.69       64.61      3.12 o
   4  19   2       73.53       74.35      4.00 o
   5  19   2        0.12        4.96      3.05 o
   6  19   2        2.15        2.69      3.22 o
  -7  20   2        4.71        4.95      2.67 o
  -6  20   2       28.63       27.05      2.92 o
  -5  20   2      971.40      944.86     21.65 o
  -4  20   2       87.08       84.58      4.11 o
  -3  20   2      739.47      715.39     12.36 o
  -2  20   2      831.32      792.46     13.08 o
  -1  20   2      381.31      344.76      7.26 o
   0  20   2       36.74       46.61      2.54 o
   1  20   2      560.76      545.21      7.77 o
   2  20   2       93.51      103.86      3.22 o
   3  20   2      441.56      452.63      8.09 o
   4  20   2      264.27      275.67      7.91 o
   5  20   2        0.62        3.40      3.10 o
   6  20   2      160.53      171.64      7.68 o
  -7  21   2        3.21        1.96      2.66 o
  -6  21   2       14.86       15.76      2.83 o
  -5  21   2       10.29       15.90      2.51 o
  -4  21   2        0.23       -0.93      1.84 o
  -3  21   2        0.26        4.26      1.98 o
  -2  21   2      493.77      480.41      9.36 o
  -1  21   2       42.55       34.08      2.67 o
   0  21   2       43.40       49.67      2.96 o
   1  21   2      311.19      297.63      7.02 o
   2  21   2       79.47       83.89      4.06 o
   3  21   2       47.24       46.50      3.28 o
   4  21   2       26.81       33.66      3.23 o
   5  21   2       36.28       35.66      4.31 o
  -6  22   2       11.93       12.90      2.70 o
  -5  22   2       48.42       52.51      3.88 o
  -4  22   2      400.85      404.38      9.13 o
  -3  22   2      521.56      513.62     10.17 o
  -2  22   2       64.58       63.44      3.57 o
  -1  22   2      132.87      136.96      4.65 o
   0  22   2      117.59      127.35      5.26 o
   1  22   2      295.71      298.96      6.06 o
   2  22   2      549.39      572.43      8.49 o
   3  22   2       97.64      102.09      4.46 o
   4  22   2      166.75      170.79      5.93 o
   5  22   2      118.92      124.76      6.47 o
  -6  23   2        0.87       -0.11      2.24 o
  -5  23   2       26.05       34.09      3.51 o
  -4  23   2        0.88        6.86      2.37 o
  -3  23   2        0.01        2.32      1.99 o
  -2  23   2       96.73       93.78      4.27 o
  -1  23   2       66.29       66.08      3.59 o
   0  23   2        0.52       -0.32      1.99 o
   1  23   2        1.47        2.26      2.26 o
   2  23   2        9.36       13.50      1.85 o
   3  23   2       79.18       74.95      4.07 o
   4  23   2        3.66        4.11      2.30 o
   5  23   2       24.18       33.17      4.51 o
  -6  24   2       24.38       15.99      3.34 o
  -5  24   2        3.06        3.27      2.51 o
  -4  24   2      457.07      457.13     10.11 o
  -3  24   2      181.14      180.56      5.80 o
  -2  24   2      107.62       98.65      6.55 o
  -1  24   2       45.98       46.17      3.80 o
   0  24   2      130.25      134.20      5.99 o
   1  24   2      405.44      422.49     10.28 o
   2  24   2       69.07       68.89      3.74 o
   3  24   2       48.20       51.16      3.57 o
   4  24   2       19.42       24.12      3.21 o
  -5  25   2        7.37        8.61      2.81 o
  -4  25   2        4.34        5.06      2.52 o
  -3  25   2        3.49        2.29      2.11 o
  -2  25   2      112.05      101.80      4.59 o
  -1  25   2       82.34       74.36      6.33 o
   0  25   2        0.59        0.06      2.18 o
   1  25   2       67.58       64.74      4.31 o
   2  25   2        2.55        2.98      2.93 o
   3  25   2       29.46       27.41      3.09 o
   4  25   2        2.02       -1.25      2.40 o
  -5  26   2      147.12      134.20      5.90 o
  -4  26   2       58.91       67.41      4.40 o
  -3  26   2      153.89      157.72      5.80 o
  -2  26   2       12.92       14.16      3.07 o
  -1  26   2        8.56       11.73      3.26 o
   0  26   2      145.85      154.05      6.31 o
   1  26   2      159.52      147.32      7.83 o
   2  26   2      233.60      229.59      9.40 o
   3  26   2       59.29       71.91      4.90 o
   4  26   2       40.50       48.06      4.10 o
  -4  27   2        0.21       -0.07      2.39 o
  -3  27   2        0.02        0.20      2.37 o
  -2  27   2       35.60       33.11      3.95 o
  -1  27   2       93.25       89.22      5.35 o
   0  27   2        2.71        4.80      2.65 o
   1  27   2       10.41        6.18      3.22 o
   2  27   2        0.03       -0.64      3.91 o
   3  27   2        1.22        4.17      5.22 o
  -4  28   2      133.39      137.68      6.03 o
  -3  28   2      110.77      106.65      8.29 o
  -2  28   2        2.06       -0.26      2.56 o
  -1  28   2      205.50      202.29      7.62 o
   0  28   2       72.19       82.88      5.64 o
   1  28   2       28.94       25.58      4.60 o
   2  28   2      222.21      213.67     13.83 o
   3  28   2       50.25       45.39      8.35 o
  -3  29   2        6.36        2.53      3.10 o
  -2  29   2       55.39       46.55      4.61 o
  -1  29   2        8.98        9.20      3.10 o
   0  29   2       26.46       23.67      9.26 o
   1  29   2       13.83        8.65      3.86 o
   2  29   2        1.07       -2.35      4.44 o
  -3  30   2       41.63       37.89      4.56 o
  -2  30   2       55.59       64.99      5.66 o
  -1  30   2       30.34       40.52      4.57 o
   0  30   2       12.55       15.26      4.43 o
   1  30   2       21.82       21.68      4.75 o
  -1  31   2       22.14       21.47      4.80 o
   0  31   2        9.03       12.08      4.33 o
  -8   1   3      358.37      361.73     11.90 o
  -7   1   3      382.90      369.65      6.93 o
  -6   1   3      957.61      985.45     10.87 o
  -5   1   3      679.16      679.52      7.79 o
  -4   1   3       52.54       37.76      1.32 o
  -3   1   3      248.81      234.99      3.85 o
  -2   1   3      723.13      697.54      7.73 o
  -1   1   3       24.10       22.02      0.98 o
   0   1   3     9864.52    10006.18     95.78 o
   1   1   3     9762.84     9842.35    103.63 o
   2   1   3      322.48      310.52      6.25 o
   3   1   3       36.79       34.42      2.90 o
   4   1   3       25.81       27.57      2.37 o
   5   1   3      363.99      338.85      8.28 o
   6   1   3       91.78      101.86      4.52 o
   7   1   3       13.89        9.36      2.73 o
  -8   2   3       34.30       34.85      3.56 o
  -7   2   3        1.85        1.50      2.09 o
  -6   2   3      174.68      185.96      3.36 o
  -5   2   3      472.93      438.57      5.26 o
  -4   2   3       15.96       15.92      1.18 o
  -3   2   3        0.13        1.39      0.62 o
  -2   2   3     1099.46     1195.38     13.71 o
  -1   2   3        0.00        0.34      0.47 o
   0   2   3      606.29      628.53      7.01 o
   1   2   3     1266.85     1368.46     16.14 o
   2   2   3      878.49      835.42     10.40 o
   3   2   3        2.81        2.34      1.32 o
   4   2   3       34.10       39.32      4.56 o
   5   2   3       24.53       27.42      2.97 o
   6   2   3      112.49      106.74      4.65 o
   7   2   3        6.24        6.05      2.97 o
  -8   3   3      215.06      222.49      5.62 o
  -7   3   3      540.89      547.11      8.98 o
  -6   3   3      156.59      158.85      3.73 o
  -5   3   3     2586.57     2557.39     22.66 o
  -4   3   3     1021.28      945.23      9.13 o
  -3   3   3        4.91        4.97      0.72 o
  -2   3   3     5269.08     5433.30     52.63 o
  -1   3   3      398.48      398.86      4.80 o
   0   3   3      332.57      309.61      3.96 o
   1   3   3     6926.13     6814.07     72.24 o
   2   3   3     1819.86     1882.29     23.82 o
   3   3   3       56.54       44.73      2.38 o
   4   3   3     1517.86     1406.69     19.86 o
   5   3   3      247.85      243.25      6.32 o
   6   3   3       90.09       95.08      5.43 o
   7   3   3       36.93       40.27      3.73 o
  -8   4   3       56.55       54.82      3.19 o
  -7   4   3        1.64        1.47      1.56 o
  -6   4   3      265.90      254.12      5.34 o
  -5   4   3       71.49       75.29      1.95 o
  -4   4   3       64.67       50.66      1.46 o
  -3   4   3     4143.53     4646.25     45.45 o
  -2   4   3       89.69       95.76      1.80 o
  -1   4   3      608.75      606.96      7.47 o
   0   4   3        1.03        1.33      0.78 o
   1   4   3      992.87     1100.61     13.03 o
   2   4   3      417.95      480.79      6.80 o
   3   4   3        1.10       -0.08      1.16 o
   4   4   3       62.96       63.76      3.19 o
   5   4   3        4.79        5.50      1.95 o
   6   4   3      129.46      129.08      5.20 o
   7   4   3       19.33       29.71      4.37 o
  -9   5   3      103.20      105.40     10.44 o
  -8   5   3       27.02       29.16      2.64 o
  -7   5   3       39.03       37.06      2.71 o
  -6   5   3     2625.58     2520.02     29.32 o
  -5   5   3      487.36      490.20      6.76 o
  -4   5   3      944.29      987.72      9.45 o
  -3   5   3     1082.78     1047.89     11.30 o
  -2   5   3      216.87      204.77      3.52 o
  -1   5   3     1836.63     1849.67     26.81 o
   0   5   3      335.42      286.78      4.27 o
   1   5   3      219.60      182.46      3.18 o
   2   5   3     3058.33     3135.91     34.60 o
   3   5   3      676.88      634.52     10.27 o
   4   5   3        4.35        8.23      1.88 o
   5   5   3      397.39      374.84      8.11 o
   6   5   3      167.27      162.68      8.77 o
   7   5   3       34.61       42.35      4.42 o
  -9   6   3        0.19        2.47      3.00 o
  -8   6   3       72.10       59.17      3.91 o
  -7   6   3        0.00        0.19      1.55 o
  -6   6   3      359.88      339.98      6.88 o
  -5   6   3       12.15       15.44      2.19 o
  -4   6   3       50.63       56.42      1.58 o
  -3   6   3       71.33       64.42      3.96 o
  -2   6   3     2664.04     2813.87     32.52 o
  -1   6   3     1300.98     1350.57     14.01 o
   0   6   3      210.83      201.82      3.05 o
   1   6   3        6.51        5.74      1.67 o
   2   6   3       72.16       67.23      3.06 o
   3   6   3       27.27       30.41      2.45 o
   4   6   3        1.30        0.44      1.60 o
   5   6   3        5.18        7.69      2.16 o
   6   6   3      149.56      152.06      5.52 o
   7   6   3        5.05        8.03      3.29 o
  -9   7   3       47.51       49.53      4.66 o
  -8   7   3       23.14       27.30      2.64 o
  -7   7   3       52.68       58.73      4.28 o
  -6   7   3      887.00      835.98     11.97 o
  -5   7   3      999.42      942.12     13.17 o
  -4   7   3     1167.09     1164.86     14.49 o
  -3   7   3     2570.72     2726.03     30.18 o
  -2   7   3      219.19      178.16      3.41 o
  -1   7   3      582.90      535.28      6.29 o
   0   7   3       46.04       72.66      1.75 o
   1   7   3     1036.38     1095.75     11.89 o
   2   7   3     2791.52     2728.70     27.60 o
   3   7   3     1598.12     1547.08     18.63 o
   4   7   3      238.81      237.42      5.87 o
   5   7   3       73.63       77.61      3.78 o
   6   7   3      113.62      112.05      5.38 o
   7   7   3       42.97       39.19      4.57 o
  -9   8   3        0.02       -1.62      2.69 o
  -8   8   3        1.80       -0.86      1.77 o
  -7   8   3       25.80       22.47      2.36 o
  -6   8   3       73.39       63.60      2.97 o
  -5   8   3      454.36      435.10      7.22 o
  -4   8   3        0.63        6.22      4.16 o
  -3   8   3      328.78      327.67      5.02 o
  -2   8   3      251.39      290.48      4.48 o
  -1   8   3      852.43      918.31     10.83 o
   0   8   3       29.97       37.25      1.35 o
   1   8   3       55.61       86.68      2.27 o
   2   8   3      444.40      477.93      6.23 o
   3   8   3        0.00        2.12      1.36 o
   4   8   3      582.35      574.93     10.26 o
   5   8   3      255.54      241.82      6.38 o
   6   8   3       71.88       81.98      5.17 o
   7   8   3       43.91       37.50      4.50 o
  -9   9   3       32.19       38.21      5.57 o
  -8   9   3        6.37        3.08      1.97 o
  -7   9   3      272.32      256.54      7.66 o
  -6   9   3      219.33      201.70      4.96 o
  -5   9   3      387.30      361.10      6.55 o
  -4   9   3      879.33      858.65     11.52 o
  -3   9   3     1185.46     1162.65     16.14 o
  -2   9   3     1437.36     1432.19     16.61 o
  -1   9   3      946.53      862.94      9.60 o
   0   9   3       49.29       39.28      1.42 o
   1   9   3      299.55      327.13      4.66 o
   2   9   3     3088.77     3067.90     31.04 o
   3   9   3      837.31      772.72     10.64 o
   4   9   3      674.88      675.26     13.90 o
   5   9   3       77.89       86.19      4.29 o
   6   9   3       60.68       67.59      4.85 o
   7   9   3       76.18       91.27      6.34 o
  -8  10   3        0.82        1.81      1.92 o
  -7  10   3       21.07       21.84      2.39 o
  -6  10   3        2.02        7.88      2.03 o
  -5  10   3       22.93       14.88      1.79 o
  -4  10   3       90.52      107.83      3.19 o
  -3  10   3      422.37      480.21      8.15 o
  -2  10   3      263.73      317.36      4.89 o
  -1  10   3      127.42      134.20      2.90 o
   0  10   3      697.70      723.53      9.32 o
   1  10   3      612.85      624.69      7.67 o
   2  10   3      722.95      705.35      9.50 o
   3  10   3       16.32       19.81      2.29 o
   4  10   3        4.83        4.16      1.86 o
   5  10   3        0.36        0.13      1.89 o
   6  10   3        0.16        1.23      2.64 o
   7  10   3       44.43       40.62      4.71 o
  -8  11   3       12.41        6.56      2.66 o
  -7  11   3      329.15      312.16      7.76 o
  -6  11   3     1731.02     1702.08     21.46 o
  -5  11   3        4.31        4.10      1.37 o
  -4  11   3      428.67      459.57      7.47 o
  -3  11   3     1081.83     1030.60     14.84 o
  -2  11   3       48.40       33.08      1.47 o
  -1  11   3      737.23      676.24      7.24 o
   0  11   3      849.24      865.75     10.91 o
   1  11   3      454.49      458.77      6.16 o
   2  11   3     1947.50     1920.64     24.11 o
   3  11   3      771.32      761.29     10.74 o
   4  11   3       22.53       18.90      2.93 o
   5  11   3       64.69       62.47      4.35 o
   6  11   3       15.13        9.13      3.14 o
   7  11   3       58.44       57.56      5.22 o
  -8  12   3        4.23        3.45      2.51 o
  -7  12   3        1.99        3.71      1.89 o
  -6  12   3       95.37       97.38      3.78 o
  -5  12   3       14.30       14.08      1.85 o
  -4  12   3       53.24       62.20      2.70 o
  -3  12   3      362.86      407.71      8.02 o
  -2  12   3       10.84        7.22      1.32 o
  -1  12   3       37.80       37.43      1.67 o
   0  12   3      196.05      201.29      3.53 o
   1  12   3      211.00      248.37      4.13 o
   2  12   3      148.69      167.10      3.96 o
   3  12   3       27.50       30.61      2.50 o
   4  12   3       62.66       67.04      3.51 o
   5  12   3        1.47       -1.58      2.21 o
   6  12   3        6.67        3.12      2.84 o
  -8  13   3       84.65       87.22      5.69 o
  -7  13   3      243.10      238.40      6.03 o
  -6  13   3      197.59      192.12      5.12 o
  -5  13   3      451.53      416.96      7.48 o
  -4  13   3      124.48      137.10      4.37 o
  -3  13   3      779.08      743.57     11.74 o
  -2  13   3      136.77      124.77      4.09 o
  -1  13   3      254.51      213.39      3.24 o
   0  13   3     1141.93     1109.24     11.44 o
   1  13   3     1885.06     1965.16     20.80 o
   2  13   3      788.57      778.97     10.71 o
   3  13   3     1225.73     1211.40     17.57 o
   4  13   3      174.24      170.33      6.17 o
   5  13   3       10.90       10.26      2.86 o
   6  13   3       27.13       34.72      4.23 o
  -8  14   3        0.04        2.08      2.41 o
  -7  14   3        3.59        5.33      2.07 o
  -6  14   3        0.00        0.13      1.62 o
  -5  14   3      191.81      174.25      4.68 o
  -4  14   3      280.54      257.72      6.05 o
  -3  14   3        0.13        1.32      1.32 o
  -2  14   3      457.25      455.45      8.18 o
  -1  14   3      423.26      424.70      7.55 o
   0  14   3       82.64       83.47      2.14 o
   1  14   3       66.70       62.40      2.29 o
   2  14   3       10.22        8.44      2.10 o
   3  14   3        3.10        6.24      1.64 o
   4  14   3       48.80       50.00      3.91 o
   5  14   3       35.31       40.72      4.00 o
   6  14   3       10.24       12.68      3.73 o
  -8  15   3       33.44       32.00      4.86 o
  -7  15   3      125.34      116.59      4.48 o
  -6  15   3      158.61      156.77      5.18 o
  -5  15   3      507.88      488.89      8.58 o
  -4  15   3      128.45      120.39      4.23 o
  -3  15   3       74.72       68.26      3.09 o
  -2  15   3     1568.16     1545.43     21.29 o
  -1  15   3      244.83      213.20      5.08 o
   0  15   3      849.73      851.67      9.36 o
   1  15   3      272.67      265.37      5.01 o
   2  15   3      549.26      573.46     10.36 o
   3  15   3      727.75      726.92     12.12 o
   4  15   3      202.21      211.04     10.40 o
   5  15   3        2.23        5.61      2.70 o
   6  15   3       83.15      101.24      7.75 o
  -8  16   3        4.65        3.91      2.69 o
  -7  16   3        3.98        4.61      2.62 o
  -6  16   3      103.28       95.20      4.28 o
  -5  16   3       51.20       49.35      2.95 o
  -4  16   3       85.89       80.01      6.59 o
  -3  16   3        8.34        5.85      1.61 o
  -2  16   3       92.06       86.44      4.20 o
  -1  16   3      276.76      265.81      5.93 o
   0  16   3       59.69       58.64      1.97 o
   1  16   3       10.38        7.69      1.20 o
   2  16   3       50.46       58.55      2.65 o
   3  16   3        6.43        8.26      1.99 o
   4  16   3      159.18      155.38      9.68 o
   5  16   3       48.33       39.76      4.06 o
   6  16   3        8.18        7.19      4.31 o
  -7  17   3       95.30       84.54      4.12 o
  -6  17   3      182.20      179.08      5.29 o
  -5  17   3      704.67      691.49     12.49 o
  -4  17   3      693.97      654.24     11.58 o
  -3  17   3      109.19      111.74      4.07 o
  -2  17   3      122.72      112.85      4.00 o
  -1  17   3      226.35      210.23      5.21 o
   0  17   3      111.77      116.73      3.66 o
   1  17   3      257.00      252.75      4.22 o
   2  17   3      446.36      436.49      6.73 o
   3  17   3      533.01      558.06     10.31 o
   4  17   3       56.64       66.02      8.24 o
   5  17   3       16.32       19.22      3.89 o
   6  17   3       20.74       28.48      5.61 o
  -7  18   3        8.80        6.57      2.32 o
  -6  18   3        3.63        4.42      2.07 o
  -5  18   3        7.01        9.01      2.37 o
  -4  18   3       26.61       34.74      2.92 o
  -3  18   3       59.49       54.20      3.12 o
  -2  18   3       16.51       12.47      2.05 o
  -1  18   3        2.04        3.58      1.53 o
   0  18   3        3.19        1.96      1.51 o
   1  18   3       36.71       39.26      1.88 o
   2  18   3       18.10       18.01      1.95 o
   3  18   3        0.11        1.69      1.62 o
   4  18   3        7.37        5.59      3.38 o
   5  18   3        1.06        3.99      3.59 o
   6  18   3        1.41        6.78      6.00 o
  -7  19   3       21.40       16.89      3.11 o
  -6  19   3       39.91       39.36      3.20 o
  -5  19   3      477.07      449.64      9.65 o
  -4  19   3      587.26      559.07     12.80 o
  -3  19   3      177.65      173.25      5.28 o
  -2  19   3       34.59       40.31      2.82 o
  -1  19   3      192.58      189.48      5.21 o
   0  19   3      315.69      298.25      6.60 o
   1  19   3      610.74      556.73     25.13 o
   2  19   3       81.11       85.65      3.31 o
   3  19   3      385.28      412.80      9.57 o
   4  19   3      435.58      461.10      9.81 o
   5  19   3       25.20       34.51      4.38 o
  -7  20   3        2.52       -0.43      2.26 o
  -6  20   3       58.11       50.25      3.93 o
  -5  20   3        8.55        9.13      2.50 o
  -4  20   3       13.05       15.24      2.50 o
  -3  20   3       33.99       29.34      2.80 o
  -2  20   3       15.13       17.09      2.28 o
  -1  20   3       84.50       79.25      4.24 o
   0  20   3       19.84       18.81      2.37 o
   1  20   3      160.93       91.27      7.70 o
   2  20   3       47.89       40.97      3.73 o
   3  20   3       10.30        9.56      2.09 o
   4  20   3        3.44        6.58      2.44 o
   5  20   3        0.05        2.06      2.94 o
  -7  21   3       52.76       51.55      3.91 o
  -6  21   3       42.16       41.58      3.82 o
  -5  21   3      179.66      176.33      6.06 o
  -4  21   3      346.04      322.03     10.17 o
  -3  21   3      128.48      121.03      4.69 o
  -2  21   3      288.48      275.04      6.73 o
  -1  21   3       13.29       15.51      2.24 o
   0  21   3      581.26      554.14     10.12 o
   1  21   3      275.01      274.38      7.70 o
   2  21   3       10.96       16.97      2.13 o
   3  21   3       65.08       68.48      3.40 o
   4  21   3      338.82      347.06      9.93 o
   5  21   3       53.77       60.96      6.48 o
  -6  22   3       12.89       13.03      2.91 o
  -5  22   3      114.93      112.17      5.05 o
  -4  22   3        8.82       10.15      2.46 o
  -3  22   3        0.04       -1.70      2.79 o
  -2  22   3       16.61       13.20      2.21 o
  -1  22   3      103.91      102.22      4.23 o
   0  22   3       14.63       13.07      2.24 o
   1  22   3        4.80        3.83      2.21 o
   2  22   3        6.00        6.97      1.83 o
   3  22   3       49.55       51.26      3.40 o
   4  22   3       26.72       28.02      4.88 o
   5  22   3       37.55       39.95      6.53 o
  -6  23   3       53.83       49.53      4.19 o
  -5  23   3       63.41       62.03      4.17 o
  -4  23   3      325.52      341.62     12.69 o
  -3  23   3      204.99      194.00      7.08 o
  -2  23   3      135.89      118.85      5.39 o
  -1  23   3      212.95      231.55      6.31 o
   0  23   3      534.60      533.79     14.33 o
   1  23   3      301.48      300.59      8.37 o
   2  23   3       85.83       83.42      5.89 o
   3  23   3        7.87        6.37      2.90 o
   4  23   3       79.97      101.44      7.20 o
  -6  24   3       11.15        8.99      2.97 o
  -5  24   3        0.40       -0.64      2.31 o
  -4  24   3        3.22       -1.15      2.07 o
  -3  24   3        8.62        6.50      2.33 o
  -2  24   3      251.84      218.91      6.41 o
  -1  24   3       28.75       27.63      2.86 o
   0  24   3       19.04       14.16      2.94 o
   1  24   3        1.07        5.60      2.51 o
   2  24   3        0.17        3.65      2.95 o
   3  24   3       16.97       16.74      2.80 o
   4  24   3        2.41        2.11      3.00 o
  -5  25   3        9.28        9.67      2.82 o
  -4  25   3      116.18      106.81      5.07 o
  -3  25   3        7.98        6.28      2.40 o
  -2  25   3        0.76        1.50      2.11 o
  -1  25   3      314.33      314.03     17.69 o
   0  25   3      523.74      529.98     14.91 o
   1  25   3      392.61      407.12     10.41 o
   2  25   3       39.81       47.91      5.16 o
   3  25   3       16.35       16.96      5.74 o
   4  25   3       37.89       45.46      3.99 o
  -5  26   3        0.00        0.27      2.70 o
  -4  26   3        2.47        1.94      2.41 o
  -3  26   3        0.34       -1.07      2.19 o
  -2  26   3       91.04       80.40      4.72 o
  -1  26   3       31.90       22.20      3.38 o
   0  26   3        7.31        8.32      2.85 o
   1  26   3       10.11        8.71      2.83 o
   2  26   3       33.21       29.48      6.78 o
   3  26   3        1.58       -1.04      4.17 o
  -4  27   3       20.59       21.37      3.35 o
  -3  27   3       31.04       30.91      3.40 o
  -2  27   3       95.33       96.13      5.67 o
  -1  27   3       43.78       52.61      4.48 o
   0  27   3      270.52      277.73      8.83 o
   1  27   3       60.39       63.20      4.61 o
   2  27   3       47.84       63.40      8.61 o
   3  27   3       25.05       36.00      7.57 o
  -4  28   3        0.72       -0.24      2.55 o
  -3  28   3       60.76       59.52      4.23 o
  -2  28   3        1.58        2.62      2.84 o
  -1  28   3        0.09       -1.22      2.53 o
   0  28   3        3.94        4.68      3.00 o
   1  28   3       22.68       19.57      6.78 o
   2  28   3        3.86       11.22      5.74 o
  -3  29   3       84.40       68.37      5.97 o
  -2  29   3       12.47        4.09      3.40 o
  -1  29   3      127.47      130.84      6.46 o
   0  29   3      123.73      119.95      8.60 o
   1  29   3       10.40        9.91      5.74 o
  -2  30   3        0.24       -0.13      3.00 o
  -1  30   3        7.72       11.12      3.38 o
   0  30   3       76.76       80.86     11.22 o
  -9   0   4        6.58        6.52      5.48 o
  -8   0   4      253.50      230.89     13.57 o
  -7   0   4      874.03      913.62     20.74 o
  -6   0   4        5.30        8.10      1.68 o
  -5   0   4       33.22       36.88      2.07 o
  -4   0   4      508.38      399.43      8.73 o
  -3   0   4     3453.87     3674.55     51.55 o
  -2   0   4      726.08      718.68     11.63 o
  -1   0   4     1936.24     2078.23     29.82 o
   0   0   4      449.61      402.35      9.85 o
   1   0   4     6803.92     7045.99    122.28 o
   2   0   4        2.39        3.00      1.84 o
   3   0   4      229.94      216.72      7.56 o
   4   0   4     1447.68     1360.15     28.04 o
   5   0   4       68.16       66.03      5.35 o
   6   0   4       55.70       75.49      6.18 o
   7   0   4       47.88       41.62     14.48 o
  -9   1   4        3.58        2.62      5.09 o
  -8   1   4        5.51        3.55      3.41 o
  -7   1   4      368.68      349.98     10.67 o
  -6   1   4      622.46      620.32      9.25 o
  -5   1   4       44.61       44.77      2.23 o
  -4   1   4        5.45        5.60      0.83 o
  -3   1   4     1349.79     1461.66     15.46 o
  -2   1   4      142.24      147.48      2.61 o
  -1   1   4       97.03       98.87      2.28 o
   0   1   4      998.71     1105.87     13.41 o
   1   1   4       27.66       28.15      1.40 o
   2   1   4       11.32        9.22      1.50 o
   3   1   4      669.62      606.72     10.24 o
   4   1   4      313.07      287.62      6.84 o
   5   1   4        1.61        0.62      1.89 o
   6   1   4        0.36        1.21      2.29 o
   7   1   4        3.21        6.62      2.92 o
  -9   2   4       65.77       78.32      6.45 o
  -8   2   4      311.91      305.07     11.05 o
  -7   2   4      840.14      838.13     12.18 o
  -6   2   4      172.16      170.72      4.44 o
  -5   2   4       77.54       82.35      2.47 o
  -4   2   4     1936.73     1980.37     20.70 o
  -3   2   4        3.19        6.47      1.62 o
  -2   2   4      786.74      768.58      8.70 o
  -1   2   4     2068.96     2062.19     22.93 o
   0   2   4     6249.29     6600.03     63.90 o
   1   2   4     1774.71     1659.28     19.13 o
   2   2   4       36.92       31.05      2.05 o
   3   2   4       25.26       27.13      2.35 o
   4   2   4      408.17      388.21      8.59 o
   5   2   4       44.02       53.20      3.52 o
   6   2   4       20.81       21.16      3.16 o
   7   2   4      141.56      147.25      6.12 o
  -9   3   4        1.43        4.45      3.49 o
  -8   3   4        0.18        5.79      2.55 o
  -7   3   4        0.01        2.78      1.69 o
  -6   3   4       63.00       57.76      2.64 o
  -5   3   4        9.56       16.75      1.39 o
  -4   3   4       41.31       41.68      1.75 o
  -3   3   4       73.60       88.95      2.24 o
  -2   3   4      120.75      131.75      2.67 o
  -1   3   4        7.09        7.85      0.96 o
   0   3   4        0.32        1.23      0.74 o
   1   3   4        2.96        4.36      0.98 o
   2   3   4      225.15      244.64      5.35 o
   3   3   4       88.15       73.06      3.26 o
   4   3   4      145.87      134.96      4.59 o
   5   3   4        2.60        2.34      1.99 o
   6   3   4        4.20        2.26      2.33 o
   7   3   4       11.25       17.05      3.45 o
  -9   4   4       55.12       54.11      5.71 o
  -8   4   4      160.42      158.01      6.43 o
  -7   4   4      502.77      490.54      8.44 o
  -6   4   4       94.64      100.65      3.42 o
  -5   4   4      354.76      367.96      5.62 o
  -4   4   4     1818.29     1841.58     19.34 o
  -3   4   4      350.42      326.13      4.50 o
  -2   4   4      845.16      774.56     15.60 o
  -1   4   4     2218.56     2182.82     22.13 o
   0   4   4     2297.34     2466.52     24.84 o
   1   4   4      494.95      448.41      6.50 o
   2   4   4      359.71      326.82      6.42 o
   3   4   4      333.12      312.75      8.38 o
   4   4   4      276.70      286.80      7.12 o
   5   4   4      126.84      120.60      6.06 o
   6   4   4       58.98       66.17      4.19 o
   7   4   4       93.69      131.95     19.44 o
  -9   5   4        3.47       -1.96      3.32 o
  -8   5   4        0.62        1.51      1.91 o
  -7   5   4        4.53        4.85      1.81 o
  -6   5   4       73.03       68.60      5.09 o
  -5   5   4       92.30       89.35      2.97 o
  -4   5   4      545.70      559.49      7.98 o
  -3   5   4        1.80        3.28      0.93 o
  -2   5   4      840.11      913.41     10.11 o
  -1   5   4      219.92      244.13      6.83 o
   0   5   4      448.55      459.16      5.78 o
   1   5   4       76.46       87.30      1.95 o
   2   5   4      113.67      124.37      3.78 o
   3   5   4      254.07      245.50      5.93 o
   4   5   4      306.36      288.98      6.84 o
   5   5   4       16.08       16.17      2.61 o
   6   5   4        1.84        3.92      2.75 o
  -9   6   4       52.05       51.28      4.65 o
  -8   6   4      159.58      158.14      6.89 o
  -7   6   4        3.27        2.68      1.70 o
  -6   6   4      197.10      198.27      4.85 o
  -5   6   4      705.59      667.86      9.72 o
  -4   6   4      361.26      350.91      5.76 o
  -3   6   4     3977.69     3929.21     42.93 o
  -2   6   4      127.34      111.67      2.19 o
  -1   6   4      975.18      926.74     11.23 o
   0   6   4     1061.15     1017.24     12.30 o
   1   6   4      322.36      337.75      4.71 o
   2   6   4      317.46      286.70      5.97 o
   3   6   4     1370.52     1284.02     18.49 o
   4   6   4      413.01      398.36      8.31 o
   5   6   4      172.36      184.35      5.92 o
   6   6   4      169.05      175.61      8.62 o
  -9   7   4        2.01        6.37      3.21 o
  -8   7   4       91.24       85.86      3.91 o
  -7   7   4      236.99      231.39      5.59 o
  -6   7   4     1334.96     1306.84     17.39 o
  -5   7   4       43.37       49.21      2.60 o
  -4   7   4      379.76      397.41      7.37 o
  -3   7   4      440.87      470.41      6.86 o
  -2   7   4       72.25       75.52      1.80 o
  -1   7   4     1146.52     1240.84     14.63 o
   0   7   4        0.36        3.86      0.88 o
   1   7   4      389.55      426.11      5.67 o
   2   7   4      116.26      115.16      3.16 o
   3   7   4      515.50      497.53      9.13 o
   4   7   4      228.65      210.76      5.89 o
   5   7   4        9.81        8.92      2.75 o
   6   7   4        5.64        8.46      2.65 o
  -9   8   4      158.83      160.04      6.13 o
  -8   8   4      179.61      183.65      5.38 o
  -7   8   4       30.27       30.18      2.53 o
  -6   8   4      859.21      848.60     12.26 o
  -5   8   4      914.04      884.13     12.22 o
  -4   8   4      357.68      346.60      6.78 o
  -3   8   4      341.51      295.51      4.94 o
  -2   8   4      222.17      211.76      3.27 o
  -1   8   4      718.23      660.46      7.84 o
   0   8   4     6217.47     6394.42     62.34 o
   1   8   4       24.01       20.92      1.23 o
   2   8   4      301.44      284.22      5.20 o
   3   8   4      374.09      342.75      7.24 o
   4   8   4        3.64        5.07      2.05 o
   5   8   4      107.78      114.39      4.75 o
   6   8   4       87.23       84.60      6.99 o
  -9   9   4        8.75       10.93      3.00 o
  -8   9   4       89.59       82.65      3.90 o
  -7   9   4      127.31      128.44      5.24 o
  -6   9   4       53.64       54.30      5.19 o
  -5   9   4       22.36       20.64      2.18 o
  -4   9   4       69.85       64.16      2.86 o
  -3   9   4      301.39      309.19      6.13 o
  -2   9   4       10.74       11.10      1.15 o
  -1   9   4      345.47      389.28      5.28 o
   0   9   4      508.23      513.97      6.63 o
   1   9   4      195.11      221.85      3.83 o
   2   9   4      193.77      188.03      4.22 o
   3   9   4       28.15       29.82      2.57 o
   4   9   4       24.57       19.61      2.51 o
   5   9   4        0.05        2.05      2.18 o
   6   9   4        6.46        8.14      4.07 o
  -8  10   4       63.36       68.90      3.72 o
  -7  10   4      376.54      358.64      7.38 o
  -6  10   4      377.92      371.93      7.18 o
  -5  10   4      231.30      222.85      5.64 o
  -4  10   4       44.24       36.79      2.44 o
  -3  10   4      530.55      520.73     12.46 o
  -2  10   4      477.37      457.12      6.74 o
  -1  10   4     1539.33     1570.20     16.68 o
   0  10   4     1593.26     1608.57     17.19 o
   1  10   4     1006.02     1051.32     13.20 o
   2  10   4      811.98      766.00     10.63 o
   3  10   4       80.55       71.90      3.58 o
   4  10   4       17.88       20.78      2.54 o
   5  10   4      226.61      235.06      6.74 o
   6  10   4       68.19       66.75      6.02 o
  -8  11   4       41.77       40.01      3.21 o
  -7  11   4        5.31        4.26      1.91 o
  -6  11   4       66.11       59.69      4.30 o
  -5  11   4       52.77       53.77      3.09 o
  -4  11   4      102.80       94.56      3.69 o
  -3  11   4        5.58        8.14      1.52 o
  -2  11   4        0.10       -0.43      0.84 o
  -1  11   4      205.63      211.65      3.63 o
   0  11   4      125.04      120.89      2.84 o
   1  11   4       38.05       42.91      2.10 o
   2  11   4       95.44      105.06      3.30 o
   3  11   4        5.91        7.02      1.92 o
   4  11   4        0.04       -0.82      1.88 o
   5  11   4       13.70       16.00      3.29 o
   6  11   4        4.95        5.03      3.10 o
  -8  12   4      154.52      152.86      6.44 o
  -7  12   4       57.53       50.52      3.28 o
  -6  12   4      611.62      587.84     11.21 o
  -5  12   4      226.96      216.11      5.73 o
  -4  12   4        7.00        9.16      1.70 o
  -3  12   4      205.07      170.20      4.56 o
  -2  12   4      243.91      228.40      5.21 o
  -1  12   4     1483.12     1523.97     16.43 o
   0  12   4     1764.50     1725.97     20.29 o
   1  12   4     1610.08     1604.29     19.34 o
   2  12   4      427.79      402.50      7.83 o
   3  12   4       59.06       73.40      3.52 o
   4  12   4       44.53       51.03      3.42 o
   5  12   4       84.91      104.39      7.62 o
   6  12   4       87.96       94.87      6.07 o
  -8  13   4        7.42        7.52      2.32 o
  -7  13   4        2.95        1.36      1.86 o
  -6  13   4       35.25       36.46      4.28 o
  -5  13   4        8.81        7.84      1.89 o
  -4  13   4       81.92       85.16      3.59 o
  -3  13   4        1.91        3.99      1.52 o
  -2  13   4       21.72       24.31      2.07 o
  -1  13   4       31.81       33.84      1.89 o
   0  13   4       41.61       44.98      2.10 o
   1  13   4        0.17        1.88      1.28 o
   2  13   4        4.59        7.15      1.47 o
   3  13   4       48.43       49.37      3.06 o
   4  13   4       15.64       16.48      2.57 o
   5  13   4        1.35        3.83      2.76 o
   6  13   4       22.10       20.07      5.97 o
  -8  14   4       96.10       91.36      4.49 o
  -7  14   4      229.63      220.82      6.69 o
  -6  14   4      522.68      499.15     10.13 o
  -5  14   4      404.48      394.99     12.84 o
  -4  14   4       12.72       10.00      1.88 o
  -3  14   4       89.80       93.92      3.58 o
  -2  14   4     1078.42     1012.67     15.06 o
  -1  14   4     1324.99     1334.98     16.48 o
   0  14   4     1054.17     1069.45     13.85 o
   1  14   4      992.87      969.19     12.88 o
   2  14   4      291.86      279.07      5.61 o
   3  14   4       16.91       18.51      3.39 o
   4  14   4        1.47        0.70      2.41 o
   5  14   4        5.19        5.48      2.81 o
   6  14   4       94.20       95.81      6.20 o
  -8  15   4        0.03       -0.35      2.11 o
  -7  15   4       15.56       18.81      2.58 o
  -6  15   4       76.35       85.64      4.30 o
  -5  15   4      151.59      140.37      4.89 o
  -4  15   4       64.37       59.93      3.19 o
  -3  15   4        3.09        6.96      1.70 o
  -2  15   4       92.83       87.71      3.48 o
  -1  15   4      186.20      185.11      5.61 o
   0  15   4       23.56       22.48      1.63 o
   1  15   4      229.84      220.57      4.82 o
   2  15   4       30.82       29.95      2.29 o
   3  15   4       34.52       46.85      3.43 o
   4  15   4        8.69        8.56      2.88 o
   5  15   4        4.31        8.09      3.00 o
  -8  16   4       39.69       37.11      3.41 o
  -7  16   4      208.91      200.43      5.82 o
  -6  16   4      113.86      109.34      4.75 o
  -5  16   4      345.87      326.08      7.62 o
  -4  16   4       63.64       64.73      3.42 o
  -3  16   4       13.27       11.18      1.92 o
  -2  16   4     1129.81     1036.77     15.62 o
  -1  16   4     1295.30     1264.14     21.20 o
   0  16   4       34.28       39.14      2.19 o
   1  16   4      709.13      689.36     11.77 o
   2  16   4      694.09      695.74     10.47 o
   3  16   4       51.56       51.20      4.00 o
   4  16   4       29.76       37.67      3.91 o
   5  16   4       40.99       42.50      4.47 o
  -7  17   4        7.95        9.41      2.76 o
  -6  17   4       10.86       14.56      2.60 o
  -5  17   4       16.56       19.09      2.60 o
  -4  17   4        8.83        9.86      2.11 o
  -3  17   4        8.71        9.42      1.96 o
  -2  17   4        8.46       11.52      2.01 o
  -1  17   4      269.74      253.56      6.14 o
   0  17   4        3.40        4.33      1.36 o
   1  17   4       71.57       72.85      3.58 o
   2  17   4        0.96        0.89      1.50 o
   3  17   4       13.90       16.85      3.91 o
   4  17   4        0.57       -0.54      3.19 o
   5  17   4        0.00        0.38      2.84 o
  -7  18   4       14.18       13.15      2.97 o
  -6  18   4      130.00      134.29      5.35 o
  -5  18   4      330.08      322.68      8.25 o
  -4  18   4      261.04      257.57      6.74 o
  -3  18   4       12.56       11.71      2.08 o
  -2  18   4      676.18      629.69     13.03 o
  -1  18   4      724.55      695.44     11.73 o
   0  18   4        9.82       13.64      2.09 o
   1  18   4      261.09      251.86      6.09 o
   2  18   4      349.63      354.27      7.69 o
   3  18   4      116.76      127.79      5.57 o
   4  18   4       70.02       78.26      5.47 o
   5  18   4       38.27       41.35      4.65 o
  -7  19   4       10.01       10.53      2.95 o
  -6  19   4        0.01       -1.65      2.14 o
  -5  19   4       12.99       13.75      3.13 o
  -4  19   4        8.22        7.95      2.15 o
  -3  19   4       26.02       23.86      2.60 o
  -2  19   4       18.49       22.59      2.45 o
  -1  19   4       14.22       14.89      2.17 o
   0  19   4        7.98        5.93      1.86 o
   1  19   4        1.31        3.31      1.86 o
   2  19   4        0.01        1.91      1.62 o
   3  19   4        0.13        0.86      2.30 o
   4  19   4        1.41       -1.09      2.68 o
   5  19   4        0.00        5.08      4.33 o
  -7  20   4      146.92      155.31      6.29 o
  -6  20   4       91.46       91.46      4.86 o
  -5  20   4      135.50      135.95      5.34 o
  -4  20   4       70.47       75.13      4.00 o
  -3  20   4      282.28      276.81      6.97 o
  -2  20   4      636.64      617.06     11.21 o
  -1  20   4      169.33      163.93      5.07 o
   0  20   4       15.18       16.12      2.19 o
   1  20   4      221.63      230.79      7.11 o
   2  20   4      150.05      164.78      4.61 o
   3  20   4       66.62       74.51      4.07 o
   4  20   4       35.07       41.52      3.99 o
  -7  21   4        3.34        8.75      2.89 o
  -6  21   4        2.24        3.00      2.43 o
  -5  21   4        8.36        8.64      2.97 o
  -4  21   4        4.81       -0.63      1.95 o
  -3  21   4       55.14       46.99      3.32 o
  -2  21   4       21.90       23.82      2.72 o
  -1  21   4       12.82       16.80      2.34 o
   0  21   4        2.90        2.96      1.90 o
   1  21   4        0.11       -1.17      2.75 o
   2  21   4        0.41       -0.67      2.25 o
   3  21   4       17.68       18.42      4.44 o
   4  21   4        2.59        1.92      2.54 o
  -6  22   4       77.35       74.61      4.70 o
  -5  22   4       14.99       13.89      2.87 o
  -4  22   4       10.02       13.53      2.62 o
  -3  22   4      264.38      258.42      6.97 o
  -2  22   4      361.31      326.68     13.10 o
  -1  22   4       32.19       30.95      2.85 o
   0  22   4      290.39      303.66      7.18 o
   1  22   4      220.67      213.41      8.95 o
   2  22   4      197.34      204.06      8.85 o
   3  22   4       31.42       39.14      3.49 o
   4  22   4       39.42       36.64      4.82 o
  -6  23   4       10.31        5.27      2.65 o
  -5  23   4       44.70       46.85      3.90 o
  -4  23   4        1.09       -1.77      1.95 o
  -3  23   4       36.44       35.56      3.32 o
  -2  23   4        1.05        2.31      2.42 o
  -1  23   4       20.37       23.18      2.70 o
   0  23   4        0.67        2.53      2.25 o
   1  23   4        0.49       -0.67      3.04 o
   2  23   4        0.04       -3.04      3.04 o
   3  23   4        7.14        7.55      3.78 o
   4  23   4        2.64        2.95      3.25 o
  -6  24   4       49.77       44.61      4.20 o
  -5  24   4        2.16        4.42      2.56 o
  -4  24   4       67.12       69.41      4.33 o
  -3  24   4      215.45      210.08      6.51 o
  -2  24   4      118.19      110.10      4.81 o
  -1  24   4      163.87      158.70      5.39 o
   0  24   4       97.42       97.59      5.14 o
   1  24   4      120.94      137.39      7.56 o
   2  24   4       98.70      115.24      7.19 o
   3  24   4       27.84       30.55     10.17 o
  -5  25   4       27.95       34.38      4.20 o
  -4  25   4        0.34        0.18      2.29 o
  -3  25   4        1.89        5.30      2.38 o
  -2  25   4       19.16       19.13      2.89 o
  -1  25   4       44.57       44.05      4.03 o
   0  25   4       86.50       90.02      6.34 o
   1  25   4        1.34        4.58      4.70 o
   2  25   4       14.74       20.02      4.42 o
   3  25   4       31.83       36.00      7.57 o
  -5  26   4        4.52        0.74      2.63 o
  -4  26   4        1.76        0.33      2.43 o
  -3  26   4      212.50      229.14      7.11 o
  -2  26   4       42.90       45.33      3.78 o
  -1  26   4      129.46      127.28      8.85 o
   0  26   4      150.46      169.13      6.80 o
   1  26   4       83.03       89.61      6.92 o
   2  26   4       55.75       60.75      6.08 o
  -4  27   4       26.01       22.19      3.38 o
  -3  27   4       37.55       34.75      3.66 o
  -2  27   4        0.00        5.50      3.00 o
  -1  27   4        2.54        0.03      2.59 o
   0  27   4       32.64       33.23      3.91 o
   1  27   4        5.20        4.76      3.91 o
   2  27   4        4.74        6.00      5.48 o
  -4  28   4       18.41       22.70      7.30 o
  -3  28   4       24.51       24.66      3.45 o
  -2  28   4       86.51       86.79      5.70 o
  -1  28   4       12.05       15.18      3.40 o
   0  28   4      327.52      340.05     12.71 o
   1  28   4       33.16       43.04      5.81 o
  -3  29   4       12.73       13.32      3.69 o
  -2  29   4        0.20       -2.19      2.80 o
  -1  29   4       18.05       16.48      3.74 o
   0  29   4        0.43        5.59      4.05 o
  -9   1   5       53.67       71.62      6.39 o
  -8   1   5      245.77      272.64     10.69 o
  -7   1   5      775.88      808.95     16.22 o
  -6   1   5      214.72      233.53      6.90 o
  -5   1   5       10.62        8.32      1.31 o
  -4   1   5      342.73      341.07      5.09 o
  -3   1   5     1929.50     1886.83     19.79 o
  -2   1   5     1121.77     1160.72     12.72 o
  -1   1   5      562.47      563.95      6.98 o
   0   1   5      304.66      266.94      4.03 o
   1   1   5     3099.80     2985.12     37.63 o
   2   1   5     1541.37     1437.94     20.06 o
   3   1   5      306.41      260.24      6.29 o
   4   1   5       31.01       24.75      2.70 o
   5   1   5      367.07      373.96      8.83 o
   6   1   5       80.28       82.66      4.78 o
  -9   2   5        9.09       13.94      4.07 o
  -8   2   5       24.17       22.33      4.20 o
  -7   2   5       18.99       21.95      3.82 o
  -6   2   5       64.96       68.77      3.28 o
  -5   2   5      159.30      161.94      4.38 o
  -4   2   5      218.92      235.95      4.41 o
  -3   2   5       87.80       96.19      3.23 o
  -2   2   5      149.99      148.68      2.89 o
  -1   2   5       61.62       64.59      1.90 o
   0   2   5       11.22       17.72      1.24 o
   1   2   5       86.47       96.93      5.01 o
   2   2   5      251.71      247.54      5.90 o
   3   2   5        0.30       -1.10      1.65 o
   4   2   5       23.60       28.86      2.83 o
   5   2   5        3.21        8.95      2.58 o
   6   2   5       35.02       40.42      3.96 o
  -9   3   5       85.81       78.87     13.57 o
  -8   3   5      123.37      116.49      7.19 o
  -7   3   5       58.61       61.69      7.04 o
  -6   3   5      237.13      236.98      5.83 o
  -5   3   5      119.14      117.51      3.34 o
  -4   3   5      527.54      491.48      6.59 o
  -3   3   5     1233.45     1249.93     15.00 o
  -2   3   5     1994.71     2036.17     21.06 o
  -1   3   5      566.21      527.86      7.35 o
   0   3   5       62.13       49.37      2.43 o
   1   3   5      930.03      882.77     14.12 o
   2   3   5      932.34      910.93     16.19 o
   3   3   5      396.70      373.58     14.31 o
   4   3   5       43.71       47.27      3.32 o
   5   3   5      382.51      369.46      9.72 o
   6   3   5      142.55      136.80      5.83 o
  -9   4   5       34.08       32.77      6.13 o
  -8   4   5       66.37       65.51      4.66 o
  -7   4   5        8.64        7.01      1.83 o
  -6   4   5      156.33      144.02      4.52 o
  -5   4   5        2.81        2.53      1.24 o
  -4   4   5       70.59       68.87      2.84 o
  -3   4   5        8.78       12.98      1.81 o
  -2   4   5     1538.04     1588.12     16.85 o
  -1   4   5       70.76       78.55      2.31 o
   0   4   5      282.58      313.64      4.54 o
   1   4   5       33.54       29.77      2.21 o
   2   4   5        8.27       11.08      2.71 o
   3   4   5       21.99       21.42      2.86 o
   4   4   5       27.02       25.21      2.84 o
   5   4   5       36.36       42.63      4.07 o
   6   4   5        1.87        9.10      2.89 o
  -9   5   5       54.59       59.21      6.08 o
  -8   5   5      122.16      135.43      6.12 o
  -7   5   5      264.05      268.19      5.99 o
  -6   5   5       66.92       67.96      3.42 o
  -5   5   5      498.97      480.76     11.03 o
  -4   5   5     1584.26     1596.90     19.19 o
  -3   5   5     1109.24      998.01     11.30 o
  -2   5   5     1743.69     1728.62     19.93 o
  -1   5   5      689.18      741.88      8.75 o
   0   5   5      244.95      231.80      3.80 o
   1   5   5      406.53      398.62      7.61 o
   2   5   5      547.33      551.29     12.13 o
   3   5   5       13.46       14.65      2.31 o
   4   5   5      142.48      138.95      5.08 o
   5   5   5      143.69      144.45      5.53 o
   6   5   5      112.14      103.95      5.38 o
  -9   6   5       50.29       56.59      6.09 o
  -8   6   5        1.63        0.38      2.45 o
  -7   6   5      255.48      229.34      6.84 o
  -6   6   5       49.34       53.36      3.15 o
  -5   6   5        0.06        1.28      1.45 o
  -4   6   5      435.42      458.50      7.13 o
  -3   6   5      168.49      186.83      5.40 o
  -2   6   5      678.01      716.99     12.36 o
  -1   6   5       89.81      115.29      2.58 o
   0   6   5      413.25      450.14      6.13 o
   1   6   5       16.84       17.62      1.92 o
   2   6   5       81.94       88.82      3.60 o
   3   6   5      107.20       99.54      4.14 o
   4   6   5       66.11       71.07      3.91 o
   5   6   5        2.05        8.41      2.62 o
   6   6   5       55.97       61.75      4.91 o
  -9   7   5      122.93      133.24      6.77 o
  -8   7   5       88.62       81.06      3.84 o
  -7   7   5        8.38       12.65      2.04 o
  -6   7   5      195.19      201.54      5.69 o
  -5   7   5      715.77      677.41     11.34 o
  -4   7   5       97.72       82.49      3.29 o
  -3   7   5     1613.41     1605.32     19.12 o
  -2   7   5     2686.90     2677.44     27.28 o
  -1   7   5     1236.65     1252.39     13.77 o
   0   7   5      160.11      138.16      2.91 o
   1   7   5       84.54       92.61      2.98 o
   2   7   5        1.64        0.43      1.48 o
   3   7   5      684.58      650.68     11.48 o
   4   7   5      293.60      303.00      7.46 o
   5   7   5       60.71       66.33      4.93 o
   6   7   5      199.86      207.59      7.18 o
  -9   8   5       11.15       13.70      3.51 o
  -8   8   5       31.22       31.48      3.12 o
  -7   8   5        2.03        2.40      1.95 o
  -6   8   5      129.24      122.65      4.52 o
  -5   8   5       22.43       17.82      2.21 o
  -4   8   5      279.67      298.47      6.36 o
  -3   8   5        7.82       12.45      1.39 o
  -2   8   5       36.98       46.77      2.74 o
  -1   8   5       66.57       59.56      1.99 o
   0   8   5      232.22      252.84      4.60 o
   1   8   5        0.83        1.39      1.18 o
   2   8   5       56.68       60.20      3.12 o
   3   8   5       73.39       77.52      4.71 o
   4   8   5      191.77      183.80      5.83 o
   5   8   5        0.00        0.04      2.24 o
   6   8   5       55.21       50.92      5.02 o
  -9   9   5       83.03       85.31      8.42 o
  -8   9   5       57.18       58.69      3.54 o
  -7   9   5        0.96        2.96      2.04 o
  -6   9   5      321.84      318.41      7.36 o
  -5   9   5      354.89      322.31      7.04 o
  -4   9   5      134.68      126.47      4.07 o
  -3   9   5      791.06      820.71     12.55 o
  -2   9   5     2444.78     2418.95     27.59 o
  -1   9   5      211.44      195.72      3.91 o
   0   9   5     1020.32      994.05     12.62 o
   1   9   5       18.92       15.63      1.66 o
   2   9   5       22.56       27.90      2.49 o
   3   9   5     1097.34     1044.56     16.34 o
   4   9   5      180.49      177.79      5.79 o
   5   9   5      126.39      124.75      5.38 o
   6   9   5       96.50      103.78      9.33 o
  -8  10   5       21.05       22.60      2.85 o
  -7  10   5       83.17       84.24      7.49 o
  -6  10   5       61.10       66.56      3.60 o
  -5  10   5        8.46       10.36      1.91 o
  -4  10   5       79.40       70.70      3.88 o
  -3  10   5      124.34      105.92      3.63 o
  -2  10   5      113.49      118.13      4.09 o
  -1  10   5       53.75       51.06      2.01 o
   0  10   5        5.08        5.29      1.57 o
   1  10   5       30.47       34.77      2.11 o
   2  10   5      577.52      536.26      9.75 o
   3  10   5       11.89       11.50      2.33 o
   4  10   5       52.54       47.32      3.51 o
   5  10   5        4.44        6.57      2.64 o
  -8  11   5       66.31       73.24      4.43 o
  -7  11   5      361.20      340.69      8.26 o
  -6  11   5      201.06      175.66      5.47 o
  -5  11   5       71.57       76.41      3.59 o
  -4  11   5      140.52      138.85      4.39 o
  -3  11   5      399.22      376.59      7.36 o
  -2  11   5     1364.87     1336.81     16.50 o
  -1  11   5     1606.80     1575.21     17.11 o
   0  11   5      898.09      874.50     10.54 o
   1  11   5       77.86       77.62      2.89 o
   2  11   5       78.08       84.34      3.72 o
   3  11   5       16.69       21.90      2.67 o
   4  11   5      178.30      178.48      5.95 o
   5  11   5      102.53      108.42      6.07 o
  -8  12   5        0.01        4.35      2.47 o
  -7  12   5       51.66       50.82      3.67 o
  -6  12   5       10.69       15.86      2.47 o
  -5  12   5        3.92        5.25      1.82 o
  -4  12   5        4.39        6.10      1.73 o
  -3  12   5       20.37       21.19      2.09 o
  -2  12   5      210.94      212.02      5.18 o
  -1  12   5       35.31       44.12      2.21 o
   0  12   5       22.20       30.18      3.01 o
   1  12   5        0.68        0.58      1.18 o
   2  12   5       15.51       13.18      2.14 o
   3  12   5      118.48      118.05      4.68 o
   4  12   5        0.48        1.66      2.27 o
   5  12   5        0.72       -0.30      3.08 o
  -8  13   5       94.76       87.79      6.55 o
  -7  13   5       54.82       56.76      3.90 o
  -6  13   5      259.64      243.01      6.64 o
  -5  13   5      106.82      102.10      6.16 o
  -4  13   5       74.85       75.66      6.06 o
  -3  13   5      536.24      511.59      9.29 o
  -2  13   5      772.23      779.78     12.42 o
  -1  13   5     2281.94     2215.47     25.84 o
   0  13   5      671.28      624.59      8.28 o
   1  13   5       35.48       39.36      2.35 o
   2  13   5        1.19        1.90      1.81 o
   3  13   5      307.17      306.91      7.43 o
   4  13   5      214.14      228.24      6.78 o
   5  13   5       41.11       47.60      4.66 o
  -8  14   5       55.29       53.64      4.21 o
  -7  14   5      134.64      125.80      5.75 o
  -6  14   5        7.70        9.42      2.86 o
  -5  14   5      150.85      134.80      4.78 o
  -4  14   5      192.03      182.05      7.95 o
  -3  14   5      160.39      153.12      4.68 o
  -2  14   5      214.38      219.41      6.14 o
  -1  14   5        0.00        2.87      1.56 o
   0  14   5      171.26      169.69      4.13 o
   1  14   5       20.95       22.52      2.04 o
   2  14   5      229.27      239.68      6.16 o
   3  14   5       31.84       35.80      4.46 o
   4  14   5        0.32        9.28      3.11 o
   5  14   5       13.20       12.01      3.55 o
  -8  15   5       82.06       95.08      5.17 o
  -7  15   5       17.73       14.73      2.87 o
  -6  15   5      116.74      125.38      6.70 o
  -5  15   5      148.15      156.13      5.15 o
  -4  15   5      335.58      318.54      8.77 o
  -3  15   5      145.86      141.03      4.56 o
  -2  15   5      506.41      515.47     10.15 o
  -1  15   5      425.25      396.47      7.91 o
   0  15   5      966.29      911.76     19.26 o
   1  15   5        1.55       -0.13      1.42 o
   2  15   5       85.75       90.82      4.04 o
   3  15   5      333.90      362.41      8.34 o
   4  15   5      127.51      149.79      7.49 o
   5  15   5       42.62       45.68      4.82 o
  -8  16   5       26.89       24.26      4.07 o
  -7  16   5       16.16       17.20      2.92 o
  -6  16   5       74.74       76.05      4.14 o
  -5  16   5       38.01       42.57      3.23 o
  -4  16   5      173.53      168.80      7.87 o
  -3  16   5        1.22       -1.31      1.46 o
  -2  16   5      217.18      219.08      6.89 o
  -1  16   5      189.00      192.04      5.30 o
   0  16   5      242.61      234.21     10.81 o
   1  16   5       19.80       21.13      2.22 o
   2  16   5        0.77        2.18      1.98 o
   3  16   5       85.64       88.93      6.76 o
   4  16   5        3.12        1.65      2.85 o
   5  16   5       12.21       17.36      4.06 o
  -7  17   5      193.58      188.19      6.50 o
  -6  17   5        1.84        2.00      2.10 o
  -5  17   5       61.17       62.41      3.78 o
  -4  17   5      945.22      897.08     14.87 o
  -3  17   5      109.57      105.35      4.86 o
  -2  17   5      214.18      212.18      5.76 o
  -1  17   5     1954.69     1879.09     25.82 o
   0  17   5       31.10       34.19      3.32 o
   1  17   5        1.24        1.38      1.69 o
   2  17   5       86.50       92.27      4.13 o
   3  17   5       18.06       23.85      3.97 o
   4  17   5      173.17      172.37      7.23 o
  -7  18   5       55.01       57.17      4.24 o
  -6  18   5       56.08       52.70      3.81 o
  -5  18   5       77.69       71.84      4.03 o
  -4  18   5       28.84       32.49      3.39 o
  -3  18   5        2.65        1.05      1.75 o
  -2  18   5       11.52       13.77      2.52 o
  -1  18   5      185.14      186.45      5.80 o
   0  18   5       27.00       22.91      3.25 o
   1  18   5        0.58       -0.13      1.83 o
   2  18   5       99.62       92.64      4.20 o
   3  18   5        7.01        3.63      2.75 o
   4  18   5        9.98       13.99      3.70 o
  -7  19   5       26.78       35.89      3.80 o
  -6  19   5        5.28        3.10      2.37 o
  -5  19   5      110.87      111.33      5.04 o
  -4  19   5      298.46      265.52      7.07 o
  -3  19   5      429.81      413.26      8.90 o
  -2  19   5       83.50       89.26      6.29 o
  -1  19   5      448.24      441.67      8.92 o
   0  19   5      103.03      106.79      5.12 o
   1  19   5       64.13       75.50      4.46 o
   2  19   5       28.61       30.77      3.56 o
   3  19   5      102.26      106.85      5.66 o
   4  19   5      175.82      203.24      8.02 o
  -7  20   5       54.99       60.75      4.63 o
  -6  20   5        1.47        0.64      2.31 o
  -5  20   5        5.51        8.58      2.51 o
  -4  20   5       39.92       42.38      3.39 o
  -3  20   5        8.90       12.91      2.60 o
  -2  20   5        0.29       -0.97      2.07 o
  -1  20   5        4.49        3.57      1.87 o
   0  20   5        4.44        3.15      2.25 o
   1  20   5       26.71       29.32      3.36 o
   2  20   5       35.67       43.76      4.89 o
   3  20   5        8.40       15.03      3.33 o
   4  20   5        4.29        6.33      4.81 o
  -6  21   5       19.89       19.45      3.12 o
  -5  21   5       40.18       44.96      3.75 o
  -4  21   5      462.81      441.31      9.71 o
  -3  21   5      339.23      331.83      8.05 o
  -2  21   5      265.56      251.62      6.77 o
  -1  21   5       60.51       53.79      3.46 o
   0  21   5      315.81      328.20     11.07 o
   1  21   5      218.55      226.99      9.31 o
   2  21   5       16.65       25.57      6.52 o
   3  21   5       64.38       66.07      6.09 o
  -6  22   5        0.00        1.27      2.46 o
  -5  22   5       36.90       34.07      3.58 o
  -4  22   5        1.94        5.09      2.45 o
  -3  22   5       12.54       13.22      4.07 o
  -2  22   5       46.05       46.69      4.14 o
  -1  22   5       13.98        9.57      2.35 o
   0  22   5       16.38       13.77      2.89 o
   1  22   5        9.18       16.51      3.96 o
   2  22   5       17.59       26.09      6.52 o
   3  22   5        7.89        8.39      4.05 o
  -6  23   5        5.46        4.95      2.77 o
  -5  23   5        2.02        4.20      2.44 o
  -4  23   5      213.37      208.45      6.75 o
  -3  23   5      189.33      190.24      6.29 o
  -2  23   5       55.35       48.52      3.62 o
  -1  23   5      279.51      274.97      7.29 o
   0  23   5       35.88       41.48      6.15 o
   1  23   5      238.98      251.45     10.83 o
   2  23   5       39.22       43.77      8.09 o
   3  23   5        1.84       -3.91      4.70 o
  -5  24   5       12.37        9.60      2.96 o
  -4  24   5        3.19        4.42      2.53 o
  -3  24   5        1.99        5.24      2.46 o
  -2  24   5        2.95        2.60      2.25 o
  -1  24   5      151.67      146.04      6.40 o
   0  24   5        0.40        2.35      3.32 o
   1  24   5       10.52       17.01      4.15 o
   2  24   5       28.57       34.14      7.44 o
  -5  25   5       38.58       37.95      4.00 o
  -4  25   5        6.18        6.92      2.65 o
  -3  25   5      161.42      162.85      6.78 o
  -2  25   5       20.08       25.09      3.20 o
  -1  25   5       10.95       11.99      2.70 o
   0  25   5      312.52      333.10     16.83 o
   1  25   5      160.60      178.80     15.78 o
   2  25   5       47.72       51.13      5.72 o
  -4  26   5        4.38        3.28      2.59 o
  -3  26   5        1.13        1.64      2.50 o
  -2  26   5        0.02       -1.52      2.24 o
  -1  26   5       64.17       61.38      4.81 o
   0  26   5       15.76       15.86      4.52 o
   1  26   5       10.46        9.78      3.94 o
  -4  27   5       42.47       40.40      4.03 o
  -3  27   5       62.87       57.57      4.39 o
  -2  27   5      105.01      108.25      5.30 o
  -1  27   5        0.48        4.54      4.05 o
   0  27   5      191.52      217.45     10.04 o
   1  27   5       54.12       71.48      6.73 o
  -3  28   5        6.73        3.78      3.41 o
  -2  28   5        5.05        6.98      3.28 o
  -1  28   5        0.38        4.00      6.65 o
   0  28   5        5.46       12.79      4.52 o
  -9   0   6       73.55       89.22      9.65 o
  -8   0   6       83.04       65.22      8.87 o
  -7   0   6      458.23      450.30     19.83 o
  -6   0   6      147.25      145.38      9.91 o
  -5   0   6       25.58       28.07      3.65 o
  -4   0   6      698.98      705.92     12.71 o
  -3   0   6      754.05      741.42     13.58 o
  -2   0   6        6.52       13.22      3.40 o
  -1   0   6      536.78      483.98      9.15 o
   0   0   6     1786.31     1725.94     32.83 o
   1   0   6      989.97      957.03     20.56 o
   2   0   6       38.85       33.29      3.87 o
   3   0   6       85.87       78.53      7.83 o
   4   0   6      392.06      345.49     11.70 o
   5   0   6      184.88      187.81     16.18 o
  -9   1   6       12.45       10.51      4.12 o
  -8   1   6        4.42        3.08      3.45 o
  -7   1   6        3.44        8.60      3.49 o
  -6   1   6        4.18        1.14      1.23 o
  -5   1   6      153.53      142.89      4.18 o
  -4   1   6        5.09        7.07      1.24 o
  -3   1   6       95.97      106.14      2.69 o
  -2   1   6      146.83      137.50      2.96 o
  -1   1   6        1.91        2.20      1.00 o
   0   1   6        2.22        3.30      2.22 o
   1   1   6       62.78       62.79      3.06 o
   2   1   6       17.88       13.36      2.16 o
   3   1   6        4.32        4.24      2.03 o
   4   1   6        2.67        8.06      2.47 o
   5   1   6        2.38        1.56      2.49 o
  -9   2   6       45.99       49.86      5.98 o
  -8   2   6       92.02      114.09      7.19 o
  -7   2   6      442.52      454.81     10.98 o
  -6   2   6       98.53      110.13      7.94 o
  -5   2   6      119.80      117.42      3.92 o
  -4   2   6     1313.91     1331.61     16.60 o
  -3   2   6      827.13      790.01      9.60 o
  -2   2   6      324.27      291.56      4.84 o
  -1   2   6      507.82      475.49      7.16 o
   0   2   6     1364.10     1390.16     22.97 o
   1   2   6      369.51      376.95      7.56 o
   2   2   6       81.44       77.37      3.59 o
   3   2   6      110.66      114.46      4.53 o
   4   2   6      173.45      162.24      5.66 o
   5   2   6      129.69      119.25      5.48 o
  -9   3   6        3.89        1.27      3.86 o
  -8   3   6       12.12       23.59      6.91 o
  -7   3   6       19.91       28.17      3.25 o
  -6   3   6       77.51       63.05      3.91 o
  -5   3   6      199.81      195.89      4.53 o
  -4   3   6       16.94       22.97      3.81 o
  -3   3   6       70.95       87.45      2.51 o
  -2   3   6      127.96      121.03      2.83 o
  -1   3   6       43.24       46.20      1.86 o
   0   3   6       75.32       74.86      4.14 o
   1   3   6       39.18       35.45      2.56 o
   2   3   6      114.93      107.79      4.11 o
   3   3   6       70.73       68.82      5.23 o
   4   3   6       28.93       25.56      3.06 o
   5   3   6        0.04        1.66      2.51 o
  -9   4   6       36.06       30.99      5.61 o
  -8   4   6      143.07      154.57      6.60 o
  -7   4   6      106.09      119.29      7.58 o
  -6   4   6       79.16       82.40      3.69 o
  -5   4   6      295.99      318.96      6.82 o
  -4   4   6     1771.15     1708.94     20.64 o
  -3   4   6      741.39      717.10      9.98 o
  -2   4   6      252.80      228.46      4.01 o
  -1   4   6      843.97      830.87      9.93 o
   0   4   6      591.07      590.59     10.26 o
   1   4   6       71.65       78.72      3.42 o
   2   4   6       31.68       44.27      3.16 o
   3   4   6      338.39      327.32      7.73 o
   4   4   6      272.24      266.43     10.09 o
   5   4   6      113.99      119.89      5.50 o
  -9   5   6        0.49       -0.55      4.04 o
  -8   5   6        1.42        4.09      2.71 o
  -7   5   6        1.46       -1.61      2.51 o
  -6   5   6      171.36      158.97      4.93 o
  -5   5   6        8.08       13.86      2.42 o
  -4   5   6        0.20        1.92      2.10 o
  -3   5   6        1.57        3.45      1.37 o
  -2   5   6     1345.37     1306.94     14.55 o
  -1   5   6      208.37      209.98      4.22 o
   0   5   6      432.47      399.14      7.55 o
   1   5   6       61.79       60.53      3.06 o
   2   5   6       89.91       78.89      3.74 o
   3   5   6       44.47       46.20      3.35 o
   4   5   6       70.17       72.16      4.26 o
   5   5   6        0.23       -0.11      2.52 o
  -9   6   6       58.87       70.74      6.61 o
  -8   6   6       28.91       20.38      3.51 o
  -7   6   6        7.35        6.05      2.12 o
  -6   6   6      108.37      112.57      4.30 o
  -5   6   6      747.27      736.30     12.28 o
  -4   6   6     1305.85     1282.14     18.39 o
  -3   6   6     1271.22     1237.76     15.60 o
  -2   6   6       15.33       18.76      1.69 o
  -1   6   6      306.54      311.42      5.52 o
   0   6   6      245.96      244.21      4.87 o
   1   6   6       28.64       30.48      2.51 o
   2   6   6      255.05      247.58      6.23 o
   3   6   6      505.41      474.27      9.72 o
   4   6   6      493.77      480.95     10.30 o
   5   6   6       38.27       35.44      4.71 o
  -9   7   6        6.33        8.39      3.51 o
  -8   7   6       11.83        4.96      2.93 o
  -7   7   6        3.22        4.78      2.07 o
  -6   7   6       29.11       28.80      2.76 o
  -5   7   6       53.22       49.75      3.06 o
  -4   7   6       27.49       35.66      2.95 o
  -3   7   6       17.95       20.15      1.77 o
  -2   7   6      425.62      415.83      7.57 o
  -1   7   6        6.01        3.99      1.32 o
   0   7   6      234.01      221.60      5.66 o
   1   7   6      101.97       87.98      3.71 o
   2   7   6       50.73       52.70      3.22 o
   3   7   6        6.39        9.13      2.37 o
   4   7   6        0.51        4.95      2.34 o
   5   7   6        5.83        6.11      2.83 o
  -8   8   6       70.96       88.36      5.51 o
  -7   8   6        3.18        1.74      1.98 o
  -6   8   6      169.96      178.59      5.47 o
  -5   8   6     1107.61     1075.54     16.53 o
  -4   8   6      592.75      563.22      9.94 o
  -3   8   6     1125.17     1118.79     14.40 o
  -2   8   6     1350.22     1246.96     25.26 o
  -1   8   6       41.48       39.01      1.91 o
   0   8   6       89.57       88.21      3.03 o
   1   8   6       80.98       93.83      3.74 o
   2   8   6      205.34      198.81      5.70 o
   3   8   6      408.38      396.64      8.77 o
   4   8   6      192.12      192.28      6.35 o
   5   8   6        9.54        7.71      4.14 o
  -8   9   6       70.14       86.06      5.52 o
  -7   9   6        2.70        3.66      2.11 o
  -6   9   6      198.21      182.21      5.57 o
  -5   9   6       20.29       21.25      2.64 o
  -4   9   6      193.63      172.65      4.88 o
  -3   9   6       38.66       40.57      2.60 o
  -2   9   6       96.66       94.72      3.09 o
  -1   9   6        4.77        6.04      1.26 o
   0   9   6       74.62       77.43      3.11 o
   1   9   6       34.41       39.65      2.76 o
   2   9   6       64.21       59.80      3.48 o
   3   9   6       13.36       14.20      2.63 o
   4   9   6       26.52       29.29      3.33 o
   5   9   6        0.23        0.23      2.46 o
  -8  10   6      118.36      125.14      5.50 o
  -7  10   6       11.59       16.22      2.65 o
  -6  10   6      296.19      299.45      7.33 o
  -5  10   6      272.84      297.71      9.74 o
  -4  10   6      303.38      269.52      6.32 o
  -3  10   6      388.69      401.08      7.91 o
  -2  10   6      800.51      788.98     10.94 o
  -1  10   6      331.68      310.13      6.35 o
   0  10   6       26.45       30.88      2.04 o
   1  10   6      326.31      323.38      7.13 o
   2  10   6      153.29      146.72      6.66 o
   3  10   6      322.38      317.71      7.83 o
   4  10   6       99.52      104.73      4.97 o
   5  10   6       80.24       86.70      5.06 o
  -8  11   6        0.00       -2.27      2.27 o
  -7  11   6       31.97       31.35      3.22 o
  -6  11   6       21.11       23.23      2.72 o
  -5  11   6       24.86       24.09      2.61 o
  -4  11   6       91.63       82.29      3.70 o
  -3  11   6       14.82       16.21      2.06 o
  -2  11   6      324.37      306.04      6.54 o
  -1  11   6      592.11      575.02      9.79 o
   0  11   6        4.70        1.97      1.50 o
   1  11   6       37.34       40.33      3.43 o
   2  11   6        2.05        7.76      2.30 o
   3  11   6       34.51       32.07      3.26 o
   4  11   6        3.92        7.58      2.72 o
   5  11   6        0.79        3.00      3.11 o
  -8  12   6        0.85        1.01      3.01 o
  -7  12   6      116.38      121.72      5.14 o
  -6  12   6      237.62      234.52      6.51 o
  -5  12   6      470.24      447.17      9.19 o
  -4  12   6      117.63      121.42      8.13 o
  -3  12   6      377.37      355.02      8.62 o
  -2  12   6      302.62      272.26      8.07 o
  -1  12   6       69.57       74.05      3.31 o
   0  12   6       49.82       56.37      2.69 o
   1  12   6      269.09      263.13      6.44 o
   2  12   6     1001.36      967.48     15.64 o
   3  12   6      164.05      176.74      5.93 o
   4  12   6       65.07       79.30      4.56 o
  -8  13   6       15.00        9.85      2.92 o
  -7  13   6        1.32       -1.72      1.95 o
  -6  13   6       50.80       45.85      3.45 o
  -5  13   6       75.35       73.01      4.03 o
  -4  13   6        7.81        6.44      1.84 o
  -3  13   6       63.21       58.80      5.69 o
  -2  13   6      209.13      212.18      5.57 o
  -1  13   6      244.64      254.86      5.30 o
   0  13   6       43.97       37.67      2.73 o
   1  13   6       11.25        7.41      2.05 o
   2  13   6        9.92       14.22      2.60 o
   3  13   6        5.10        3.73      2.40 o
   4  13   6        0.23       -0.28      2.64 o
  -8  14   6       87.89      101.32      5.29 o
  -7  14   6       19.36       14.08      3.54 o
  -6  14   6      181.16      187.99      6.06 o
  -5  14   6      676.61      631.45     11.70 o
  -4  14   6       37.68       36.09      2.87 o
  -3  14   6      126.60      117.36      4.33 o
  -2  14   6     1459.51     1409.81     20.31 o
  -1  14   6       86.37       84.40      3.77 o
   0  14   6       51.89       55.46      3.54 o
   1  14   6      275.49      274.12      6.71 o
   2  14   6      131.96      139.02      5.87 o
   3  14   6      245.13      253.72      7.17 o
   4  14   6       26.51       31.31      4.22 o
  -8  15   6        0.43        1.08      2.53 o
  -7  15   6       18.11       17.91      2.96 o
  -6  15   6        3.31        2.96      2.20 o
  -5  15   6        1.02        2.19      2.03 o
  -4  15   6       84.78       82.21      3.93 o
  -3  15   6       64.56       67.26      5.54 o
  -2  15   6       40.37       36.41      2.86 o
  -1  15   6       10.87       11.32      2.50 o
   0  15   6       72.18       70.49      3.58 o
   1  15   6      102.29       94.59      6.36 o
   2  15   6      105.19      114.81      4.79 o
   3  15   6        8.70       14.12      2.85 o
   4  15   6        0.09       -1.20      2.96 o
  -7  16   6       13.97       14.12      2.85 o
  -6  16   6      138.97      129.57      5.29 o
  -5  16   6      122.49      132.26      5.08 o
  -4  16   6      471.16      463.89     10.16 o
  -3  16   6       70.42       70.38      3.70 o
  -2  16   6      148.94      147.12      4.90 o
  -1  16   6      555.28      557.68     12.15 o
   0  16   6       10.24       18.29      3.37 o
   1  16   6       29.68       32.22      3.51 o
   2  16   6      225.95      237.63      6.74 o
   3  16   6      267.28      269.36      7.66 o
   4  16   6       23.86       23.21      4.00 o
  -7  17   6       12.85       15.61      3.08 o
  -6  17   6        6.29        7.35      2.49 o
  -5  17   6       17.02       16.76      2.88 o
  -4  17   6        4.42        5.66      2.13 o
  -3  17   6       30.21       39.11      3.13 o
  -2  17   6      216.95      224.43      6.11 o
  -1  17   6        1.16        0.53      2.20 o
   0  17   6        6.67        5.22      2.35 o
   1  17   6       35.73       36.39      3.56 o
   2  17   6       21.76       29.17      3.79 o
   3  17   6        1.64        3.90      3.05 o
   4  17   6        4.33        5.87      3.50 o
  -7  18   6       69.06       77.19      4.94 o
  -6  18   6       53.30       50.11      3.93 o
  -5  18   6      336.88      318.80      8.47 o
  -4  18   6      480.36      460.79      9.78 o
  -3  18   6      221.03      222.75      6.37 o
  -2  18   6       72.96       76.36      3.96 o
  -1  18   6      152.82      165.90      6.27 o
   0  18   6        1.09       -0.04      2.45 o
   1  18   6        0.83       -0.24      2.26 o
   2  18   6      662.62      670.77     14.65 o
   3  18   6       70.83       78.42      7.23 o
  -7  19   6        5.50        8.13      2.94 o
  -6  19   6        0.91        0.08      2.27 o
  -5  19   6       18.25       19.56      3.03 o
  -4  19   6        0.01       -0.23      1.98 o
  -3  19   6      173.58      168.28      6.06 o
  -2  19   6       79.25       80.95      5.72 o
  -1  19   6      454.72      440.40     10.94 o
   0  19   6       22.09       15.43      3.11 o
   1  19   6        5.57        5.04      3.49 o
   2  19   6       12.20       12.57      4.01 o
   3  19   6       11.14        8.93      7.70 o
  -6  20   6       99.08      108.93      5.47 o
  -5  20   6      148.83      141.71      8.47 o
  -4  20   6      119.91      124.14      5.91 o
  -3  20   6      267.33      262.82      7.19 o
  -2  20   6      453.35      449.54     11.64 o
  -1  20   6       69.32       75.09      4.82 o
   0  20   6        9.57       16.24      3.11 o
   1  20   6      118.84      117.98      7.19 o
   2  20   6        6.56        3.65      4.70 o
   3  20   6       50.22       51.72      5.90 o
  -6  21   6        1.38        4.40      2.69 o
  -5  21   6       80.37       72.33      4.53 o
  -4  21   6        7.52        6.08      2.44 o
  -3  21   6       86.88       88.21      4.50 o
  -2  21   6       10.06       10.67      2.51 o
  -1  21   6       29.76       28.77      3.83 o
   0  21   6        4.19        7.69      2.88 o
   1  21   6        0.19        0.13      3.32 o
   2  21   6       15.33        5.48      5.74 o
  -6  22   6       98.99       97.97      5.40 o
  -5  22   6        1.84       -0.34      2.33 o
  -4  22   6      121.58      113.92      5.27 o
  -3  22   6      227.64      232.33      6.96 o
  -2  22   6       45.67       45.14      4.74 o
  -1  22   6       69.41       71.04      4.97 o
   0  22   6       31.44       35.67      4.04 o
   1  22   6       83.50       78.53      9.13 o
   2  22   6      108.00      112.70     11.22 o
  -5  23   6        2.45        0.12      2.41 o
  -4  23   6       67.17       68.19      4.45 o
  -3  23   6       38.35       44.05      3.78 o
  -2  23   6        5.44        4.35      2.34 o
  -1  23   6        0.73        2.78      3.90 o
   0  23   6        5.95        2.68      4.38 o
   1  23   6        1.18        3.70      4.70 o
   2  23   6        3.12        8.87      6.00 o
  -5  24   6       52.33       48.71      4.32 o
  -4  24   6       33.72       44.30      5.61 o
  -3  24   6      118.63      133.30      5.59 o
  -2  24   6       93.12       95.26      4.83 o
  -1  24   6       24.24       23.65      3.72 o
   0  24   6       49.00       57.50      6.26 o
   1  24   6       86.09       98.49      7.37 o
  -4  25   6        0.24        3.96      2.63 o
  -3  25   6        3.20        7.61      2.76 o
  -2  25   6       46.14       45.19      3.90 o
  -1  25   6       24.10       19.38      3.81 o
   0  25   6        0.21        2.27      3.78 o
   1  25   6        7.67        3.08      4.83 o
  -3  26   6       73.65       70.70      4.75 o
  -2  26   6      120.46      127.61      6.36 o
  -1  26   6       32.61       36.41      5.62 o
   0  26   6       94.45      100.54      7.75 o
  -2  27   6       16.57       13.37      4.79 o
  -9   1   7       89.15      113.48     16.44 o
  -8   1   7       22.11       24.93      4.75 o
  -7   1   7      351.65      367.80     12.45 o
  -6   1   7      646.28      692.58     14.39 o
  -5   1   7       56.71       60.54      8.70 o
  -4   1   7       55.71       49.17      2.40 o
  -3   1   7      864.91      879.88     10.80 o
  -2   1   7      959.75      969.10     14.41 o
  -1   1   7      122.35      137.06      5.38 o
   0   1   7        6.16       10.15      4.17 o
   1   1   7      619.86      594.34     10.79 o
   2   1   7      994.89      922.45     18.56 o
   3   1   7       27.55       27.35      3.09 o
   4   1   7       17.66       22.38      3.99 o
  -9   2   7        5.58       -1.11      6.78 o
  -8   2   7       25.14       20.96      5.35 o
  -7   2   7        0.55        1.69      3.05 o
  -6   2   7        6.57       10.65      2.80 o
  -5   2   7       59.43       58.75      3.23 o
  -4   2   7        9.51        8.37      1.56 o
  -3   2   7      389.88      388.17      5.99 o
  -2   2   7      552.83      546.98      7.52 o
  -1   2   7       49.33       42.47      2.63 o
   0   2   7        1.99        4.25      1.69 o
   1   2   7       85.17       80.94      3.79 o
   2   2   7        4.86       15.65      2.73 o
   3   2   7        5.75        4.60      2.41 o
   4   2   7        0.21        0.95      2.39 o
  -9   3   7        0.54       -3.12      3.45 o
  -8   3   7       54.68       69.85      6.26 o
  -7   3   7      238.03      246.86      8.03 o
  -6   3   7      799.60      789.19     17.40 o
  -5   3   7       38.68       44.17      2.91 o
  -4   3   7      358.06      346.10      8.68 o
  -3   3   7      204.03      198.51      4.56 o
  -2   3   7      161.39      162.56      3.75 o
  -1   3   7      353.08      350.90      7.12 o
   0   3   7        2.23        3.93      1.68 o
   1   3   7      695.52      643.91     11.38 o
   2   3   7      788.07      737.99     12.97 o
   3   3   7      121.83      114.07      4.91 o
   4   3   7        1.36        4.02      2.51 o
  -8   4   7        1.54        0.40      3.22 o
  -7   4   7       10.69       10.81      2.84 o
  -6   4   7       91.57       86.57      4.82 o
  -5   4   7        0.36        1.38      2.35 o
  -4   4   7        8.52        6.00      1.72 o
  -3   4   7      479.13      460.29      7.57 o
  -2   4   7      701.72      677.29      8.81 o
  -1   4   7      120.65      115.40      4.32 o
   0   4   7       10.60        8.37      1.87 o
   1   4   7        1.73        1.53      2.49 o
   2   4   7        0.97        6.53      2.31 o
   3   4   7       20.07       22.15      5.99 o
   4   4   7       14.07       18.30      3.14 o
  -8   5   7       36.80       45.80      4.47 o
  -7   5   7      115.37      129.55      8.27 o
  -6   5   7       86.04       86.22      4.77 o
  -5   5   7      754.64      729.31     12.31 o
  -4   5   7      493.45      508.81      8.27 o
  -3   5   7      940.80      890.64     13.56 o
  -2   5   7      475.89      473.74      7.61 o
  -1   5   7       50.25       58.30      2.55 o
   0   5   7      166.79      160.59      6.21 o
   1   5   7       77.10       86.51      3.87 o
   2   5   7      379.83      352.54      8.11 o
   3   5   7      244.65      215.74      6.58 o
   4   5   7       77.81       86.63      4.84 o
  -8   6   7       11.84       12.75      3.36 o
  -7   6   7        0.08        3.07      2.38 o
  -6   6   7       15.28       10.94      2.49 o
  -5   6   7        7.98       21.48      2.50 o
  -4   6   7       33.94       35.15      2.66 o
  -3   6   7       32.24       30.59      2.50 o
  -2   6   7      228.18      230.05      5.13 o
  -1   6   7      152.29      156.36      4.40 o
   0   6   7       99.53       84.78      3.66 o
   1   6   7        9.69       11.04      2.31 o
   2   6   7       75.76       74.61      4.37 o
   3   6   7        0.97        4.09      2.40 o
   4   6   7        7.63        8.12      2.73 o
  -8   7   7      144.64      147.28      7.53 o
  -7   7   7       35.89       37.13      3.89 o
  -6   7   7       89.05       94.10      4.23 o
  -5   7   7      982.65      992.27     15.74 o
  -4   7   7      258.46      253.12      6.24 o
  -3   7   7      150.51      138.06      4.10 o
  -2   7   7      842.48      830.28     11.55 o
  -1   7   7        4.94        5.01      1.47 o
   0   7   7      289.17      277.58      9.41 o
   1   7   7      399.45      394.29      8.34 o
   2   7   7       60.27       75.94      3.98 o
   3   7   7      179.39      167.29      5.97 o
   4   7   7      104.02       96.41      5.95 o
  -8   8   7       35.09       37.88      4.69 o
  -7   8   7        1.16        0.69      2.97 o
  -6   8   7       20.44       24.71      2.82 o
  -5   8   7      139.98      134.81      4.89 o
  -4   8   7        0.68       -1.39      1.81 o
  -3   8   7       43.08       41.68      2.75 o
  -2   8   7       60.93       58.58      2.68 o
  -1   8   7        4.49        3.91      1.36 o
   0   8   7       77.09       91.79      3.89 o
   1   8   7       70.95       65.91      3.70 o
   2   8   7      113.55      108.03      4.63 o
   3   8   7       42.76       43.16      6.10 o
   4   8   7       14.00       10.92      3.01 o
  -8   9   7       74.77       94.72      5.81 o
  -7   9   7       81.68       73.34      4.18 o
  -6   9   7      309.47      289.31      7.28 o
  -5   9   7      467.91      498.31      9.81 o
  -4   9   7      225.17      215.48      5.81 o
  -3   9   7      120.23      116.00      6.55 o
  -2   9   7        7.66       10.91      2.26 o
  -1   9   7      125.13      107.42      7.74 o
   0   9   7      390.71      385.53      8.02 o
   1   9   7      455.11      478.40      9.57 o
   2   9   7      180.23      185.97      6.89 o
   3   9   7      154.68      151.31      5.66 o
   4   9   7       20.41       12.89      3.15 o
  -8  10   7        0.72        3.63      2.85 o
  -7  10   7        0.09        2.44      2.25 o
  -6  10   7        3.57        3.33      2.11 o
  -5  10   7       68.25       69.16      3.75 o
  -4  10   7        1.39        1.90      1.67 o
  -3  10   7      354.44      339.38      7.98 o
  -2  10   7       75.61       70.97      2.91 o
  -1  10   7       14.12       15.32      2.16 o
   0  10   7        0.76        7.50      2.44 o
   1  10   7       30.49       27.20      3.45 o
   2  10   7        9.72       14.13      2.69 o
   3  10   7       38.70       32.35      3.99 o
   4  10   7        8.30        6.71      2.84 o
  -8  11   7       58.97       54.89      5.12 o
  -7  11   7      175.24      169.96      6.09 o
  -6  11   7       98.09      106.44      4.72 o
  -5  11   7      548.97      529.90     15.89 o
  -4  11   7      155.50      142.97      4.78 o
  -3  11   7       77.09       74.44      4.67 o
  -2  11   7      188.92      202.94      5.95 o
  -1  11   7      223.61      226.65      7.44 o
   0  11   7      582.06      557.71     14.37 o
   1  11   7      329.32      364.41     10.41 o
   2  11   7      117.54      122.29      5.04 o
   3  11   7       22.52       26.85      3.29 o
   4  11   7       53.85       62.18      4.52 o
  -8  12   7        6.64       13.56      3.07 o
  -7  12   7        0.05        1.89      2.24 o
  -6  12   7        0.94        2.86      2.14 o
  -5  12   7        1.48        0.39      2.03 o
  -4  12   7       22.97       21.46      3.54 o
  -3  12   7       33.61       32.65      2.74 o
  -2  12   7      214.13      210.17      5.68 o
  -1  12   7       63.96       61.53      3.35 o
   0  12   7        0.19        2.10      2.35 o
   1  12   7        7.57        7.98      2.36 o
   2  12   7        1.39        2.15      2.28 o
   3  12   7        0.73        2.50      2.51 o
   4  12   7        5.83        4.34      2.87 o
  -8  13   7       99.35      113.89      5.66 o
  -7  13   7      110.98      117.79      5.30 o
  -6  13   7      265.52      267.55      8.66 o
  -5  13   7      160.05      161.26      5.44 o
  -4  13   7       83.38       87.53      4.11 o
  -3  13   7        4.77        4.76      2.02 o
  -2  13   7       85.78       92.28      3.94 o
  -1  13   7      238.20      244.62     10.49 o
   0  13   7      575.08      565.36     13.78 o
   1  13   7      505.39      492.72     11.79 o
   2  13   7       40.00       54.02      3.87 o
   3  13   7       20.35       25.43      3.30 o
  -7  14   7        0.54       -0.69      2.41 o
  -6  14   7       63.37       67.16      4.16 o
  -5  14   7       14.45       11.00      2.41 o
  -4  14   7        0.38        2.21      2.05 o
  -3  14   7      133.23      126.44      4.74 o
  -2  14   7        3.20        2.26      1.75 o
  -1  14   7       86.30       90.98      4.76 o
   0  14   7       41.63       42.33      3.76 o
   1  14   7        6.22        7.42      2.90 o
   2  14   7       18.62       17.82      2.97 o
   3  14   7        0.88        1.46      2.56 o
  -7  15   7       98.01       97.68      5.14 o
  -6  15   7      201.41      175.96      6.12 o
  -5  15   7      140.89      154.30      5.50 o
  -4  15   7      303.78      289.05      7.40 o
  -3  15   7       54.39       59.52      3.57 o
  -2  15   7      116.80      100.17      5.05 o
  -1  15   7      445.01      447.41     10.94 o
   0  15   7      439.18      424.47     13.28 o
   1  15   7      108.12      114.81      6.21 o
   2  15   7       97.66       96.94      5.57 o
   3  15   7      129.66      131.81      5.83 o
  -7  16   7        5.50        8.23      2.79 o
  -6  16   7       23.86       27.05      3.39 o
  -5  16   7      106.32      100.40      4.75 o
  -4  16   7        0.10        3.99      2.20 o
  -3  16   7      103.17      106.27      5.26 o
  -2  16   7        1.28       -0.74      2.20 o
  -1  16   7       11.67       12.47      2.94 o
   0  16   7       79.02       68.17      5.71 o
   1  16   7       17.73       14.92      3.29 o
   2  16   7       45.18       46.07      5.56 o
   3  16   7        7.27        9.06      2.98 o
  -7  17   7       80.07       85.06      6.14 o
  -6  17   7       56.37       58.19      4.37 o
  -5  17   7      135.35      136.13      5.74 o
  -4  17   7      490.71      473.15     10.13 o
  -3  17   7       38.94       45.14      4.25 o
  -2  17   7       24.76       24.81      3.40 o
  -1  17   7      350.93      339.73      9.39 o
   0  17   7      244.94      244.05      9.87 o
   1  17   7       28.38       25.62      3.71 o
   2  17   7       30.32       33.43      4.17 o
   3  17   7       79.57       91.87      7.47 o
  -6  18   7       38.92       40.25      3.98 o
  -5  18   7       14.24       11.00      2.72 o
  -4  18   7        7.26        4.71      2.52 o
  -3  18   7       23.45       24.12      2.90 o
  -2  18   7        1.05        2.70      3.42 o
  -1  18   7        1.86        0.88      2.46 o
   0  18   7        5.33        6.13      3.51 o
   1  18   7        8.19        3.50      3.49 o
   2  18   7        2.33       -2.76      2.76 o
  -6  19   7       98.07       90.65      5.08 o
  -5  19   7       30.85       31.88      3.88 o
  -4  19   7      221.44      248.37      9.90 o
  -3  19   7      168.47      164.07      7.31 o
  -2  19   7        9.36        9.88      2.96 o
  -1  19   7       57.63       59.24      7.25 o
   0  19   7      133.39      121.84      7.47 o
   1  19   7       14.17       12.80      6.78 o
   2  19   7       70.46       88.88     11.74 o
  -6  20   7       11.44        9.04      3.00 o
  -5  20   7        0.01        0.03      2.37 o
  -4  20   7        5.01        2.59      2.35 o
  -3  20   7        0.39        4.25      2.27 o
  -2  20   7        0.13       -1.41      2.36 o
  -1  20   7        1.79        3.58      2.76 o
   0  20   7       15.84        7.96      3.69 o
   1  20   7        1.90        3.52      3.69 o
   2  20   7        9.36        9.91      6.52 o
  -5  21   7      115.80      116.85      5.56 o
  -4  21   7       71.88       74.70      4.53 o
  -3  21   7      181.05      187.45     10.28 o
  -2  21   7       29.43       38.58      4.21 o
  -1  21   7       21.27       22.78      3.66 o
   0  21   7       42.34       43.36     10.57 o
   1  21   7       64.93       77.73      6.73 o
  -5  22   7        0.64        2.83      2.67 o
  -4  22   7        5.53        5.53      2.63 o
  -3  22   7        2.09        1.68      2.40 o
  -2  22   7       15.17       18.07      3.59 o
  -1  22   7        2.08       -1.38      2.66 o
   0  22   7        0.16        0.13      3.59 o
   1  22   7       21.87       32.87      7.83 o
  -4  23   7       35.44       41.67      6.78 o
  -3  23   7       76.71       94.66      5.10 o
  -2  23   7      158.32      150.16      7.07 o
  -1  23   7       16.85       22.71      4.43 o
   0  23   7       34.84       44.18      5.71 o
  -4  24   7       14.91       13.85      3.22 o
  -3  24   7        5.32        4.88      2.60 o
  -2  24   7        0.02        3.15      3.11 o
  -1  24   7        9.46        6.07      3.29 o
  -2  25   7       30.65       41.01      4.76 o
  -8   0   8      221.82      245.50     14.87 o
  -7   0   8      402.72      372.29     18.26 o
  -6   0   8      324.08      349.59     16.70 o
  -5   0   8       35.02       48.26      6.26 o
  -4   0   8       84.98       83.86      5.26 o
  -3   0   8       12.26       10.67      2.29 o
  -2   0   8      123.82      135.11      6.24 o
  -1   0   8       65.46       66.27      4.87 o
   0   0   8      850.81      832.31     34.57 o
   1   0   8      772.13      666.53     17.14 o
   2   0   8      182.12      176.65      8.49 o
   3   0   8        0.67       -3.12      3.12 o
  -8   1   8        6.72        4.76      4.17 o
  -7   1   8       38.24       37.81      8.87 o
  -6   1   8       46.87       44.76      6.68 o
  -5   1   8       25.06       25.38      3.20 o
  -4   1   8       59.75       59.87      3.32 o
  -3   1   8        0.43        1.15      1.89 o
  -2   1   8       96.74       98.96      5.61 o
  -1   1   8        4.72        5.49      1.90 o
   0   1   8       81.33       80.28      4.80 o
   1   1   8        7.19        5.59      2.24 o
   2   1   8        5.93        7.66      3.28 o
   3   1   8        7.31        4.50      2.52 o
  -8   2   8      132.48      125.75      8.12 o
  -7   2   8      220.43      233.68     10.05 o
  -6   2   8      313.64      313.07     13.59 o
  -5   2   8       17.87       17.16      2.44 o
  -4   2   8       38.95       42.45      2.96 o
  -3   2   8     1347.85     1347.46     17.32 o
  -2   2   8        3.09        3.54      1.77 o
  -1   2   8      213.51      211.16      5.71 o
   0   2   8      965.49      915.26     14.92 o
   1   2   8      158.41      159.90      5.57 o
   2   2   8      126.80      116.32      4.98 o
   3   2   8       41.04       45.25      3.93 o
  -8   3   8       12.96        8.71      3.96 o
  -7   3   8       15.53       18.04      3.74 o
  -6   3   8       14.32       17.21      4.86 o
  -5   3   8      149.92      161.53      6.12 o
  -4   3   8       76.91       76.98      3.52 o
  -3   3   8       69.93       80.05      3.34 o
  -2   3   8       66.33       66.22      4.91 o
  -1   3   8        0.87       -0.46      1.68 o
   0   3   8        3.53        7.19      2.33 o
   1   3   8        0.05        2.05      2.17 o
   2   3   8        5.05        4.81      2.43 o
   3   3   8        2.87        1.54      2.50 o
  -8   4   8      102.36      120.26      8.02 o
  -7   4   8      198.89      224.37      7.97 o
  -6   4   8       87.72      104.84      5.42 o
  -5   4   8       69.70       77.10      4.76 o
  -4   4   8      521.09      536.48     11.70 o
  -3   4   8      315.43      328.46      6.40 o
  -2   4   8        6.08        4.57      2.45 o
  -1   4   8      449.90      435.62      8.71 o
   0   4   8      534.78      500.14      9.79 o
   1   4   8      135.08      135.82      5.05 o
   2   4   8       56.34       53.26      3.84 o
   3   4   8       59.44       60.55      4.30 o
  -8   5   8       19.23       19.29      4.68 o
  -7   5   8       33.88       36.07      4.06 o
  -6   5   8       32.96       29.45      3.56 o
  -5   5   8       69.54       60.70      7.09 o
  -4   5   8       29.43       33.22      2.80 o
  -3   5   8        7.58        7.19      1.76 o
  -2   5   8      146.15      136.67      5.51 o
  -1   5   8       15.70       19.68      2.55 o
   0   5   8      114.62      103.05      6.06 o
   1   5   8        1.92        2.92      2.17 o
   2   5   8        0.37       -0.42      2.56 o
   3   5   8        1.06        1.49      2.41 o
  -8   6   8      107.33      106.54      6.48 o
  -7   6   8      172.86      173.58      7.07 o
  -6   6   8       22.62       29.29      3.71 o
  -5   6   8      274.73      274.78      9.13 o
  -4   6   8      581.14      586.58     10.64 o
  -3   6   8       48.44       53.14      2.80 o
  -2   6   8      366.72      349.01      7.51 o
  -1   6   8      218.69      228.06      7.15 o
   0   6   8      255.65      275.94      6.93 o
   1   6   8      293.89      249.40      6.88 o
   2   6   8        4.28        3.25      2.29 o
   3   6   8       48.67       51.52      4.17 o
  -8   7   8       31.45       35.03      4.35 o
  -7   7   8       36.43       35.60      4.04 o
  -6   7   8       10.33        5.97      2.70 o
  -5   7   8        3.57        4.55      2.11 o
  -4   7   8      244.85      240.92      6.22 o
  -3   7   8       32.61       36.95      2.49 o
  -2   7   8      181.78      188.63      5.39 o
  -1   7   8       44.56       54.08      3.84 o
   0   7   8        0.34        1.19      2.01 o
   1   7   8       24.85       22.27      2.87 o
   2   7   8       27.20       22.67      3.13 o
   3   7   8        0.03        1.89      2.54 o
  -8   8   8       56.20       53.14      4.91 o
  -7   8   8       57.43       65.42      5.02 o
  -6   8   8       51.25       60.26      3.87 o
  -5   8   8      299.87      308.06      7.55 o
  -4   8   8      135.38      139.09      4.84 o
  -3   8   8      423.24      406.58      8.35 o
  -2   8   8      326.67      341.74      7.54 o
  -1   8   8      405.06      429.58     12.70 o
   0   8   8      192.45      195.54      7.02 o
   1   8   8       59.34       62.66      4.49 o
   2   8   8        3.98        1.06      2.24 o
   3   8   8      103.93      103.24      5.28 o
  -8   9   8       21.02       22.11      3.98 o
  -7   9   8        5.73        7.61      3.21 o
  -6   9   8      315.51      302.10      7.75 o
  -5   9   8        0.14        2.02      1.99 o
  -4   9   8      141.98      137.61      5.01 o
  -3   9   8       12.34       12.11      2.17 o
  -2   9   8        5.93        7.72      2.14 o
  -1   9   8        0.26        5.51      4.44 o
   0   9   8       66.01       63.23      4.88 o
   1   9   8        8.78        9.56      2.54 o
   2   9   8       35.07       43.55      5.05 o
   3   9   8       17.57       17.99      3.31 o
  -8  10   8       49.16       49.84      5.01 o
  -7  10   8       83.29       81.48      5.42 o
  -6  10   8      102.00      114.48      5.02 o
  -5  10   8      191.52      198.03      7.79 o
  -4  10   8      139.01      141.63      5.28 o
  -3  10   8       34.39       34.44      2.88 o
  -2  10   8      447.61      436.91     15.48 o
  -1  10   8      685.62      681.98     22.75 o
   0  10   8       52.56       60.69      4.47 o
   1  10   8      129.95      130.99      6.22 o
   2  10   8       73.35       62.27      4.16 o
   3  10   8       32.82       29.25      3.84 o
  -7  11   8        0.91        3.57      2.45 o
  -6  11   8       39.76       36.66      3.48 o
  -5  11   8        8.54        7.63      3.13 o
  -4  11   8        3.28        2.21      1.87 o
  -3  11   8       64.64       69.31      3.68 o
  -2  11   8        8.98       13.74      4.39 o
  -1  11   8        1.56        3.24      2.73 o
   0  11   8       20.42       19.98      3.25 o
   1  11   8        4.75       11.81      4.07 o
   2  11   8        0.86        0.30      2.38 o
   3  11   8        0.18       -2.60      2.60 o
  -7  12   8      100.15      105.68      5.24 o
  -6  12   8      159.12      138.44      5.52 o
  -5  12   8      190.46      182.21      5.98 o
  -4  12   8        8.86        6.83      2.30 o
  -3  12   8        4.66        0.75      1.95 o
  -2  12   8      569.41      567.84     12.62 o
  -1  12   8      307.72      336.64     11.60 o
   0  12   8      134.24      139.16      6.21 o
   1  12   8      100.65      107.26      7.62 o
   2  12   8       76.75       65.74      4.42 o
  -7  13   8        7.35        7.81      2.79 o
  -6  13   8        0.04        1.68      2.25 o
  -5  13   8        0.13        1.84      2.26 o
  -4  13   8       49.09       41.80      4.59 o
  -3  13   8       16.78       16.74      3.78 o
  -2  13   8        1.14        6.38      2.69 o
  -1  13   8        8.49       10.22      3.59 o
   0  13   8       13.09       11.45      3.07 o
   1  13   8        9.01        8.07      3.82 o
   2  13   8        3.86        4.87      3.31 o
  -7  14   8       13.48       13.97      3.01 o
  -6  14   8      152.88      161.52      6.18 o
  -5  14   8      178.83      169.34      5.95 o
  -4  14   8        1.11        0.66      1.98 o
  -3  14   8      129.90      130.48      5.92 o
  -2  14   8      235.30      251.84      8.11 o
  -1  14   8      371.23      364.67     12.36 o
   0  14   8      209.11      221.73      7.82 o
   1  14   8       20.61       25.16      3.80 o
   2  14   8       53.54       56.76      5.07 o
  -7  15   8        7.79        9.87      2.84 o
  -6  15   8        0.10        0.15      2.32 o
  -5  15   8        1.34        3.93      2.40 o
  -4  15   8        2.19       -1.62      2.00 o
  -3  15   8       40.56       38.63      4.74 o
  -2  15   8        5.59        3.38      2.64 o
  -1  15   8       31.15       33.03      4.98 o
   0  15   8        7.39        6.13      3.69 o
   1  15   8        1.22        0.01      2.96 o
   2  15   8       37.48       50.99      5.01 o
  -6  16   8      117.71      125.49      5.68 o
  -5  16   8       68.56       68.25      4.30 o
  -4  16   8       51.42       49.59      3.71 o
  -3  16   8       45.79       53.23      4.51 o
  -2  16   8       56.59       55.95      5.56 o
  -1  16   8      297.82      289.92     11.25 o
   0  16   8      105.28      111.67      7.47 o
   1  16   8        9.36        9.29      3.21 o
   2  16   8       70.23       69.34      5.67 o
  -6  17   8       25.68       25.26      3.51 o
  -5  17   8        5.61        8.07      2.69 o
  -4  17   8       27.52       30.17      3.38 o
  -3  17   8       29.53       34.57      4.01 o
  -2  17   8        0.21       -1.30      2.46 o
  -1  17   8        2.46        4.04      3.69 o
   0  17   8       11.59       11.58      4.12 o
   1  17   8        0.16       -3.31      3.31 o
  -6  18   8       44.86       42.61      4.11 o
  -5  18   8       42.95       36.05      3.75 o
  -4  18   8       64.93       72.22      4.40 o
  -3  18   8      129.97      138.08      6.37 o
  -2  18   8       82.48       79.12      5.22 o
  -1  18   8       95.84       87.60      6.64 o
   0  18   8       76.93       85.71      6.92 o
   1  18   8       22.94       28.34      5.16 o
  -5  19   8       26.27       24.18      3.51 o
  -4  19   8        2.75        0.49      2.31 o
  -3  19   8        4.24        3.30      3.83 o
  -2  19   8       11.50       12.47      3.35 o
  -1  19   8        1.41        1.70      3.51 o
   0  19   8        1.10        5.48      4.06 o
   1  19   8        0.57        2.69      3.94 o
  -5  20   8       33.64       35.21      3.90 o
  -4  20   8       51.11       47.74      4.07 o
  -3  20   8      161.12      169.09      7.42 o
  -2  20   8      111.67      113.00      8.19 o
  -1  20   8       25.57       19.72      4.70 o
   0  20   8       39.92       46.74      5.89 o
  -4  21   8       39.77       37.92      4.71 o
  -3  21   8       28.39       39.32      5.76 o
  -2  21   8       37.50       40.52      4.66 o
  -1  21   8        0.02        2.35      3.87 o
  -3  22   8      106.96      129.29      6.98 o
  -2  22   8       79.70       94.92      6.07 o
  -1  22   8       10.47        9.14      4.23 o
  -8   1   9       77.80       88.78      7.10 o
  -7   1   9       48.64       48.04      5.44 o
  -6   1   9      215.98      215.87      9.13 o
  -5   1   9       70.25       72.77      3.91 o
  -4   1   9       13.72        7.28      2.09 o
  -3   1   9      246.81      266.98     10.23 o
  -2   1   9     1008.39     1022.55     18.94 o
  -1   1   9      138.12      123.64      5.42 o
   0   1   9       49.89       58.62      3.74 o
   1   1   9      154.74      163.22      5.90 o
   2   1   9       46.37       40.66      3.85 o
  -8   2   9        6.19        3.21      4.70 o
  -7   2   9        0.21        2.20      4.83 o
  -6   2   9        0.00        1.78      2.55 o
  -5   2   9       48.44       51.12      3.99 o
  -4   2   9       40.88       35.35      2.98 o
  -3   2   9       12.85       16.53      6.13 o
  -2   2   9        1.11        5.30      2.59 o
  -1   2   9        0.32        1.25      2.17 o
   0   2   9        3.44        2.64      2.11 o
   1   2   9        0.50        1.44      2.34 o
   2   2   9        0.11        2.43      2.55 o
  -8   3   9       73.21       71.63      7.01 o
  -7   3   9      133.86      132.79     12.39 o
  -6   3   9       74.93       70.61      4.91 o
  -5   3   9       28.03       30.49      3.61 o
  -4   3   9       41.48       44.62      3.24 o
  -3   3   9      187.67      187.24      6.63 o
  -2   3   9      271.98      290.94     11.98 o
  -1   3   9      185.62      181.72      6.74 o
   0   3   9      105.45       94.28      4.51 o
   1   3   9       45.30       42.57      3.70 o
   2   3   9       65.71       52.59      4.17 o
  -8   4   9        3.92       10.72      4.31 o
  -7   4   9        0.09       -3.37      3.39 o
  -6   4   9       29.67       30.83      3.80 o
  -5   4   9      107.49      105.00      5.88 o
  -4   4   9        4.07        5.14      2.18 o
  -3   4   9       33.31       41.02      3.41 o
  -2   4   9        0.00        0.33      2.30 o
  -1   4   9       35.73       36.92      3.85 o
   0   4   9        0.06       -1.47      2.07 o
   1   4   9        0.63        2.02      2.34 o
   2   4   9        1.41        5.77      2.69 o
  -7   5   9       24.49       41.02      5.12 o
  -6   5   9       61.68       62.99      4.66 o
  -5   5   9       80.61       84.16      5.02 o
  -4   5   9      110.43      118.19      4.62 o
  -3   5   9      615.48      634.46     11.49 o
  -2   5   9      384.51      373.23      9.87 o
  -1   5   9      206.90      207.32      8.26 o
   0   5   9       49.03       55.00      4.07 o
   1   5   9       25.20       25.29      3.39 o
   2   5   9       21.13       24.52      4.71 o
  -7   6   9       17.67       22.81      3.91 o
  -6   6   9       11.91       14.37      3.10 o
  -5   6   9        4.41        7.08      2.63 o
  -4   6   9      103.88      104.41      4.43 o
  -3   6   9        2.02        4.27      2.10 o
  -2   6   9        7.84       11.31      2.86 o
  -1   6   9       36.36       30.42      3.69 o
   0   6   9       55.44       49.54      4.36 o
   1   6   9       10.66       13.85      2.90 o
   2   6   9        5.78        2.00      2.67 o
  -7   7   9       45.88       46.76      7.02 o
  -6   7   9       16.58       13.36      3.25 o
  -5   7   9       51.08       53.14      4.26 o
  -4   7   9      568.64      555.10     10.70 o
  -3   7   9      183.41      185.82      6.58 o
  -2   7   9      239.12      253.78      7.97 o
  -1   7   9       97.96       95.73      6.09 o
   0   7   9       21.68       19.32      3.41 o
   1   7   9       58.20       55.82      4.06 o
   2   7   9       46.06       56.89      4.37 o
  -7   8   9        0.54       -0.29      2.75 o
  -6   8   9        4.94        7.57      2.85 o
  -5   8   9       39.95       35.45      3.24 o
  -4   8   9       33.48       38.70      3.22 o
  -3   8   9       43.06       43.89      3.84 o
  -2   8   9       17.65       21.98      3.31 o
  -1   8   9        0.12        2.07      2.61 o
   0   8   9        0.19        1.32      2.64 o
   1   8   9       20.88       24.67      4.65 o
   2   8   9       15.10       22.24      3.59 o
  -7   9   9       67.27       62.90      5.15 o
  -6   9   9       25.16       30.34      4.38 o
  -5   9   9       81.37       83.59      4.39 o
  -4   9   9       68.80       67.60      3.88 o
  -3   9   9      250.31      247.72      7.72 o
  -2   9   9      111.91      108.88      6.82 o
  -1   9   9      153.51      149.53      6.46 o
   0   9   9       46.59       39.51      4.15 o
   1   9   9       38.28       35.86      4.32 o
   2   9   9       62.16       66.32      4.71 o
  -7  10   9       24.85       23.97      3.95 o
  -6  10   9        3.80        0.16      2.74 o
  -5  10   9       24.70       19.54      2.88 o
  -4  10   9        4.39        2.94      2.24 o
  -3  10   9        2.00        2.09      2.49 o
  -2  10   9       12.17       14.84      3.78 o
  -1  10   9        5.98        3.55      2.81 o
   0  10   9        7.13        2.78      2.70 o
   1  10   9        7.04        5.69      3.07 o
  -7  11   9       98.15      110.53      6.37 o
  -6  11   9       57.93       63.93      4.28 o
  -5  11   9       28.68       28.73      3.21 o
  -4  11   9      185.17      197.92      6.30 o
  -3  11   9      143.23      139.86      6.16 o
  -2  11   9      142.01      142.55      9.39 o
  -1  11   9      231.26      244.16     10.50 o
   0  11   9       23.06       24.35      3.80 o
   1  11   9       72.60       71.66      5.51 o
  -7  12   9        0.38       -2.61      4.96 o
  -6  12   9       13.41       11.17      3.03 o
  -5  12   9       15.46       17.20      2.92 o
  -4  12   9        7.23        6.71      2.43 o
  -3  12   9        7.40        6.80      2.84 o
  -2  12   9        0.06        1.43      3.32 o
  -1  12   9        5.05        2.24      3.31 o
   0  12   9       10.87       11.92      3.71 o
   1  12   9        1.56        8.96      3.41 o
  -6  13   9       29.84       33.40      3.72 o
  -5  13   9       48.60       53.42      4.00 o
  -4  13   9      228.66      227.43     10.13 o
  -3  13   9        7.48        7.17      2.91 o
  -2  13   9      125.37      118.87      7.54 o
  -1  13   9       33.32       32.63      9.78 o
   0  13   9       91.95      105.74      7.91 o
   1  13   9       99.21       92.44      7.21 o
  -6  14   9       17.47       21.59      3.37 o
  -5  14   9        0.55        1.09      2.38 o
  -4  14   9        6.67       11.07      3.25 o
  -3  14   9        0.86        2.53      2.81 o
  -2  14   9        1.77        2.14      3.41 o
  -1  14   9       19.51       11.52      4.23 o
   0  14   9       26.51       33.92      5.53 o
   1  14   9        7.45        4.85      4.09 o
  -6  15   9       13.16        6.55      2.83 o
  -5  15   9      123.66      141.29      5.89 o
  -4  15   9        3.31        1.91      3.34 o
  -3  15   9      165.04      152.37      8.92 o
  -2  15   9       34.21       42.50      8.09 o
  -1  15   9       84.56       92.54      7.10 o
   0  15   9      208.33      214.15     10.41 o
  -5  16   9       30.92       26.01      3.48 o
  -4  16   9       31.87       29.02      5.42 o
  -3  16   9       43.89       48.06      4.60 o
  -2  16   9        0.47        1.77      3.59 o
  -1  16   9        0.39        2.97      4.04 o
   0  16   9        9.04       13.91      5.09 o
  -5  17   9       13.14       15.08      3.17 o
  -4  17   9      371.47      380.17     11.36 o
  -3  17   9       93.19       89.47      5.77 o
  -2  17   9        3.74        2.68      3.86 o
  -1  17   9      111.85      120.56      8.12 o
   0  17   9      139.60      146.62     12.52 o
  -4  18   9        3.83        6.31      3.46 o
  -3  18   9       41.26       44.04      4.81 o
  -2  18   9        0.00        1.18      5.22 o
  -1  18   9       28.52       22.57      6.13 o
  -4  19   9       73.64       66.79      9.65 o
  -3  19   9       95.49       97.36      6.15 o
  -2  19   9       55.47       54.14      6.46 o
  -7   0  10       34.87       35.48      7.57 o
  -6   0  10      199.41      176.88     12.52 o
  -5   0  10       27.97       26.97      4.38 o
  -4   0  10       62.40       80.61      9.13 o
  -3   0  10      156.11      168.53     12.52 o
  -2   0  10      172.79      192.80     13.31 o
  -1   0  10       16.25       19.06      6.65 o
   0   0  10        8.19       -0.16      6.00 o
   1   0  10       38.70       21.66      5.48 o
  -7   1  10        0.96       -3.04      3.04 o
  -6   1  10        7.36       13.51      4.12 o
  -5   1  10        8.65        9.19      2.86 o
  -4   1  10        9.83        9.58      3.78 o
  -3   1  10        6.33       10.66      5.74 o
  -2   1  10        0.02       -1.12      3.12 o
  -1   1  10        0.51        1.76      2.61 o
   0   1  10        5.73        6.26      2.61 o
   1   1  10        1.07       -0.30      2.58 o
  -7   2  10       46.63       54.60      5.98 o
  -6   2  10       86.84       94.28      6.72 o
  -5   2  10      143.73      167.70     10.26 o
  -4   2  10       89.48       96.86     10.44 o
  -3   2  10      206.39      202.69      9.50 o
  -2   2  10       85.80       89.90      6.73 o
  -1   2  10       79.92       97.09      5.63 o
   0   2  10       34.34       25.60      3.51 o
   1   2  10       25.57       25.97      3.60 o
  -7   3  10       11.72       16.70      6.78 o
  -6   3  10       55.67       55.22      5.02 o
  -5   3  10       18.74       17.87      5.99 o
  -4   3  10       54.01       67.78      5.99 o
  -3   3  10       34.83       41.60      8.74 o
  -2   3  10        2.92        1.84      4.68 o
  -1   3  10        0.07       -0.43      2.61 o
   0   3  10        7.62       12.38      3.40 o
   1   3  10        7.92       11.04      3.01 o
  -7   4  10       78.48       79.80      6.92 o
  -6   4  10       42.56       46.67      5.42 o
  -5   4  10       67.00       67.37      4.82 o
  -4   4  10      371.88      380.38     18.52 o
  -3   4  10      247.88      269.64     10.88 o
  -2   4  10       18.24       20.20      5.82 o
  -1   4  10       45.46       50.89      4.55 o
   0   4  10       56.99       58.19      4.98 o
   1   4  10        6.39        3.29      2.76 o
  -7   5  10        4.19        7.59      3.33 o
  -6   5  10       54.37       58.80      4.96 o
  -5   5  10        6.90        0.58      2.69 o
  -4   5  10       75.71       79.82      6.16 o
  -3   5  10        0.27        0.41      2.69 o
  -2   5  10        0.03       -2.15      2.88 o
  -1   5  10       18.22       18.88      3.66 o
   0   5  10        0.17        6.15      3.26 o
   1   5  10        3.22       -0.36      4.71 o
  -6   6  10       19.65       24.57      3.96 o
  -5   6  10       96.82      107.48      5.90 o
  -4   6  10      271.48      278.32     10.84 o
  -3   6  10      150.47      151.53      8.13 o
  -2   6  10       89.69       90.02     10.57 o
  -1   6  10        6.77        4.52      3.01 o
   0   6  10       59.96       64.21      5.22 o
  -6   7  10       63.20       68.93      5.22 o
  -5   7  10        3.67        6.37      2.99 o
  -4   7  10       13.78       15.44      4.23 o
  -3   7  10       21.68       14.53      4.04 o
  -2   7  10        3.74       11.91      3.16 o
  -1   7  10       14.19       14.08      3.81 o
   0   7  10        0.20       -0.49      2.88 o
  -6   8  10        6.50        4.84      3.66 o
  -5   8  10      255.54      284.89      9.16 o
  -4   8  10      218.53      216.36      9.45 o
  -3   8  10       77.69       80.03      7.83 o
  -2   8  10       56.89       40.29      5.34 o
  -1   8  10       89.68      106.14      8.87 o
   0   8  10       58.44       79.26      5.76 o
  -6   9  10       61.53       67.37      5.38 o
  -5   9  10       15.93       13.31      3.88 o
  -4   9  10        6.84       13.38      3.35 o
  -3   9  10       21.57       21.30      4.45 o
  -2   9  10        2.75        0.39      3.32 o
  -1   9  10        0.19        3.23      2.86 o
   0   9  10        0.41       -1.44      2.85 o
  -6  10  10       52.41       53.85      4.96 o
  -5  10  10       71.73       71.77      5.19 o
  -4  10  10      237.48      245.82      8.36 o
  -3  10  10       38.39       46.46      5.42 o
  -2  10  10       15.69       15.74      4.23 o
  -1  10  10       87.69       77.22     11.35 o
   0  10  10       41.13       50.41      4.99 o
  -6  11  10        1.69        5.48      5.74 o
  -5  11  10       44.23       43.85      4.54 o
  -4  11  10       16.57       13.31      3.41 o
  -3  11  10       36.23       34.38      7.04 o
  -2  11  10        0.36        0.72      3.57 o
  -1  11  10        0.01       -0.58      3.75 o
  -5  12  10      132.48      122.82      6.45 o
  -4  12  10        8.82        3.71      3.03 o
  -3  12  10        7.53       10.47      4.31 o
  -2  12  10       96.26      102.64      7.46 o
  -1  12  10      103.99      100.58      7.64 o
  -5  13  10       31.83       38.48      4.61 o
  -4  13  10        1.64        3.04      3.01 o
  -3  13  10        0.13       -1.82      3.22 o
  -2  13  10       25.11       28.07      5.34 o
  -1  13  10        7.10       11.96      7.96 o
  -4  14  10       78.32       83.56      5.74 o
  -3  14  10       16.66       15.98      4.68 o
  -2  14  10       31.34       39.34      5.71 o
  -4  15  10        9.54       17.48      6.78 o
  -3  15  10       17.41       15.75      4.70 o
  -5   1  11      198.49      203.76     14.09 o
  -4   1  11        3.68        2.56      3.59 o
  -3   1  11       15.48       14.89      4.49 o
  -2   1  11      134.70      140.00      9.26 o
  -1   1  11        3.80       -1.83      3.87 o
  -5   2  11       22.74       22.18      7.04 o
  -4   2  11       26.77       27.39      7.30 o
  -3   2  11        3.91        6.14      5.74 o
  -2   2  11       49.24       67.71      6.92 o
  -5   3  11       14.69        7.57      6.00 o
  -4   3  11       33.96       27.65      7.30 o
  -3   3  11      113.42      124.10     12.78 o
  -2   3  11       32.39       46.64      7.30 o
  -5   4  11        0.09        2.61      5.22 o
  -4   4  11        8.85       21.91      7.04 o
  -3   4  11        3.83        3.26      4.06 o
  -2   4  11        3.11        4.41      4.05 o
  -5   5  11       86.68       90.79     10.70 o
  -4   5  11       78.06       94.18     10.44 o
  -3   5  11       48.29       70.70      9.91 o
  -2   5  11       43.64       46.20      4.81 o
  -4   6  11        2.28        9.65      6.00 o
  -3   6  11        0.69        4.17      5.74 o
  -2   6  11       11.53       15.50      3.70 o
  -4   7  11      127.89      153.14     13.31 o
  -3   7  11       76.82       60.79      9.65 o
  -2   7  11       22.86       20.48      4.68 o
  -4   8  11        0.01        2.35      5.74 o
  -3   8  11        9.76        8.20      5.09 o
 
